# Supplementary material for: Genome-Wide Mapping of Quantitative Trait Loci Conferring All-Stage and High-Temperature Adult-Plant Resistance to Stripe Rust in Spring Wheat Landrace PI 181410
Source: Int J Mol Sci. 2020 Jan 12;21(2):478. doi: 10.3390/ijms21020478 (PMC7014124; doi:10.3390/ijms21020478)
Supplement: Supplementary file 1 [file ijms-21-00478-s001.zip]

Archive with 4 entries (4 files):
- Table S1.xlsx
- Table S2.xlsx
- Table S3.xlsx
- SupFigs.docx
