# Supplementary material for: Genome-Wide Mapping of Quantitative Trait Loci Conferring All-Stage and High-Temperature Adult-Plant Resistance to Stripe Rust in Spring Wheat Landrace PI 181410
Source: Int J Mol Sci. 2020 Jan 12;21(2):478. doi: 10.3390/ijms21020478 (PMC7014124; doi:10.3390/ijms21020478)
Supplement: Supplementary file 1 [file ijms-21-00478-s001.zip › Table S1.xlsx]

## Sheet: Supplementary Table 1
Table S1. Phenotypic data of recombinant inbred lines of AvS x PI 181410 used for QTL analysis.
IT = infection type; rAUDPC = relative area under the disease progress curve; SE = severity; MV = Mount Vernon; Pu = Pullman; 15 = 2015; 16 = 2016; 17 = 2017; 18 = 2018; 19=2019.
RIL ID	Seedling tests		Field tests												Greenhouse adult tests
	PSTv-4-IT	PSTv-14-IT	MV15-IT	MV16-IT	MV17-IT	Pu16-IT	Pu17-IT	Pu18-IT	MV15-rAUDPC	MV16-rAUDPC	Pu16-rAUDPC	Pu17-rAUDPC	MV17-SE	Pu18-SE	PSTv-37-IT	PSTv-40-IT
RIL1	3	2	2	2	2.3	2	2	3	19.6	14	28.5	8.1	40	60	3	2
RIL2	5	8	5.3	6.7	2	7.3	1	2	35.7	43.9	27.2	0.9	8.3	5	2	3
RIL5	8	8	7.3	8	6	6.5	4.8	5	30.4	80.7	33.7	6.5	53.3	60	8	8
RIL6	2	2	2.7	5.7	4.7	2.8	4.8	2	17.9	39.5	9.8	10.6	56.7	10	8	3
RIL8	2	3	6	7.7	3.3	6.5	8	-	23.2	70.2	32.6	60	30	-	8	5
RIL10	8	8	2	2	2	2.5	2	3	12.5	19.3	15.4	35	5	10	8	3
RIL11	2	4	8	8	8	6.8	7.5	5	85.7	90.4	21.7	35	100	100	8	8
RIL12	5	2	2.3	3.3	2	2	1.5	2	14.3	36.8	1.7	3.6	8.3	10	2	2
RIL13	2	3	2	3.7	2	2.8	1.8	2	14.3	43.9	10.9	8.5	11.7	10	3	3
RIL16	2	2	2	2	2	2	1.8	2	14.3	21.9	21.7	16.8	23.3	2	2	3
RIL17	6	8	1.3	4	2	2.8	2	2	8.9	20.2	16.3	26.5	8.3	5	2	1
RIL18	8	8	6.3	3.3	8	2.3	2	7	36.6	36.8	41.3	33.8	100	100	8	3
RIL19	2	2	3	3.3	2	4	1.5	1	26.8	40.4	16.3	2.4	6.7	1	1	2
RIL21	7	3	2	2	2.3	2	2	5	25	12.3	26.1	8.8	83.3	30	2	1
RIL25	8	8	2.7	5	2	3.3	1.8	2	14.3	15.8	18.5	5.9	5	1	2	3
RIL26	2	2	1	2	2	2	2	2	14.3	14.9	13.9	11.5	6.7	5	2	1
RIL27	8	8	1.7	2.3	2	4.3	1	2	11.6	14.9	15.2	0.9	8.3	2	2	2
RIL28	8	6	1.7	5.3	2	4	1.5	2	13.4	23.7	9.8	3.4	6.7	5	3	2
RIL29	7	8	6	5.3	7.7	3	2	8	57.1	61.4	28.3	12.5	93.3	100	5	3
RIL30	8	6	8	8	8	7.8	6.5	-	76.8	73.7	77.2	42.5	100	-	8	8
RIL31	7	8	6.7	8	7	7.3	8	3	66.1	71.9	43.5	37.5	86.7	50	2	3
RIL32	7	8	6.3	6	6	5.8	7.8	3	60.7	71.9	38	25.6	63.3	50	8	3
RIL34	8	8	7.3	7	8	7	7.8	5	82.1	66.7	26.1	44.4	96.7	80	8	6
RIL35	5	2	2	2	2	2	1.5	2	8	9.6	7.2	2.4	6.7	1	2	3
RIL36	8	8	2	2.7	8	2	2	8	15.2	33.3	30.4	32.5	100	100	8	2
RIL38	8	8	7.3	6.7	7.3	6.3	7.5	5	34.1	66.7	60.9	13	6.7	80	8	6
RIL39	5	8	2	5.7	2.3	1	2	3	44.6	68.4	43.5	57.5	86.7	50	3	2
RIL40	8	8	8	3.7	4.3	2	2.8	-	28.6	54.4	21.7	13.9	25	-	2	2
RIL41	8	8	4.3	2	2.7	3	1.8	8	89.3	40.4	37	16.9	90	100	8	5
RIL42	2	2	2	2	2.3	2	2	2	13.4	15.8	32.6	6	33.3	1	3	3
RIL43	8	8	8	8	8	7.8	8	8	98.2	87.7	102.2	65	100	100	8	3
RIL44	2	2	2	2	3	2	2	5	21.4	29.8	50	12.5	86.7	100	2	3
RIL45	8	8	7.3	7.7	5	4.8	2.3	3	30.4	68.4	21.7	7.6	51.7	10	3	8
RIL46	2	2	3.7	5.3	3	1.5	1.3	1	16.1	28.9	21.7	1.4	30	1	2	2
RIL47	8	8	7.7	8	8	7.3	8	8	85.7	93	62	37.5	100	100	8	8
RIL48	8	8	2	2	3.3	4.3	2	5	17.9	19.3	55.4	18.9	76.7	80	8	1
RIL49	8	8	6	5.3	3.3	6	6	2	38.4	50.9	17.4	13.4	23.3	5	2	1
RIL50	8	8	2	2	4	2.3	2	3	17.9	26.3	43.5	20	76.7	30	2	5
RIL51	8	2	4.7	6	2	7.3	1	2	20.5	54.4	41.3	0.9	6.7	10	5	3
RIL52	8	8	7.3	8	7.3	7	6	3	55.4	75.4	27.2	3.9	76.7	20	7	2
RIL54	3	3	4.7	4.7	3	3.5	3.8	3	41.1	38.6	52.2	42.5	86.7	30	8	3
RIL55	8	8	8	8	8	7.8	8	8	96.4	101.8	66.3	41.3	100	100	8	8
RIL56	6	8	2	5.7	2	5.3	8	2	21.4	54.4	17.4	16.5	8.3	10	5	3
RIL57	8	8	7.3	4.7	6	2.3	4.8	8	67.9	38.6	43.5	21.3	86.7	100	8	7
RIL60	8	8	7	8	2	6.5	1.7	1	36.6	71.9	38	2.3	6.7	5	5	8
RIL61	8	8	7.7	6.7	8	2	3.3	8	92.9	52.6	71.7	24.2	100	100	1	5
RIL62	8	8	2.7	3.7	3	2.8	2	2	32.1	27.2	18.5	7.8	70	10	5	2
RIL63	8	4	5	7	4	6.8	8	2	33.9	75.4	29.3	9.2	40	5	3	3
RIL65	8	8	2.7	8	4.7	6.5	8	5	18.8	82.5	37	7.8	50	50	8	7
RIL66	6	3	2.7	3.3	2.3	2	2	3	26.8	28.1	8.7	8.7	23.3	50	2	2
RIL67	8	8	1.3	2.7	2	2	2	2	8	13.2	8.7	8.7	6.7	10	3	3
RIL69	8	8	7	-	-	6	-	-	58.9	-	67.4	-	-	-	8	8
RIL70	8	8	7.7	8	2	7.3	2	1	40.2	78.1	52.2	5.2	6.7	1	8	7
RIL71	8	8	1.7	2	2	2	1.7	2	14.3	9.6	10	2.2	30	50	3	2
RIL72	8	8	6	7	8	7.3	8	8	66.1	75.4	52.2	61.7	100	100	8	2
RIL74	6	5	7	8	7	6.8	8	5	51.8	84.2	23.9	33.3	76.7	70	8	8
RIL76	8	8	7.7	7.7	4.3	7	8	2	46.4	76.3	14.1	35	36.7	10	2	5
RIL77	8	7	1.7	8	2	6	2	2	10.9	31.6	21.7	13.2	10	10	7	3
RIL78	8	8	8	8	7	7.8	1	-	56.3	80.7	60.9	0.8	53.3	-	8	8
RIL79	2	2	1.7	2	2	2	2	2	8.9	21.1	20.7	9.5	6.7	2	3	1
RIL80	2	2	1.3	3.7	2	3.8	1.7	2	16.1	22.8	11.1	2.3	6.7	10	3	2
RIL81	2	2	4.3	4.7	4	1.5	2.3	5	35.7	40.4	21.7	23.3	60	80	3	3
RIL82	8	8	3.7	5	2	4.3	1	2	22.3	52.6	19.6	0.7	11.7	1	2	2
RIL85	8	8	2	3.3	2	2.5	2	2	12.5	49.1	25	11.7	6.7	10	2	3
RIL86	8	8	7.7	7.7	8	3.3	2.3	5	80.4	84.2	45.7	23.3	93.3	100	7	5
RIL87	8	8	1.3	2.7	2	2	2	2	11.6	23.7	26.1	13.2	16.7	10	2	2
RIL88	8	8	7.7	7.3	7	6	7	5	67.9	78.9	45.7	18.3	83.3	100	6	6
RIL89	8	8	3.7	4.7	3.3	5.3	4.3	3	28.6	45.6	29.3	46.7	30	50	3	1
RIL90	6	2	4	4.7	2.3	5.5	1.7	3	28.6	40.4	22.8	2.3	25	30	5	3
RIL91	6	8	2	3.3	2.3	3.8	1.7	2	18.8	29.8	39.1	5.7	13.3	5	2	8
RIL93	6	8	3	7.3	2.7	5.5	2	2	23.2	63.2	47.8	5.7	63.3	10	2	1
RIL94	8	8	7.7	7.3	8	7.5	8	8	83.9	81.6	53.3	78.3	96.7	100	8	8
RIL96	4	6	1.3	4	-	1	-	-	7.1	61.4	16.5	3.3	5	-	2	2
RIL97	8	8	6.7	7	2	6.5	1	2	29.5	68.4	38	-	-	10	8	8
RIL98	7	3	2	2	2.3	2	2.3	5	32.1	20.2	43.5	23.8	46.7	80	5	2
RIL102	8	8	5.7	5	2	6.5	1.3	2	22.3	43.9	21.7	1.6	5	10	2	1
RIL104	8	8	7.7	8	8	8	8	5	67.9	88.6	48.9	72.5	73.3	80	8	8
RIL105	4	7	2	3.3	3	5.3	1	1	17	15.8	16.3	0.9	6.7	1	2	5
RIL106	8	8	6	8	8	6	1.8	8	44.6	94.7	89.1	31.5	100	100	7	8
RIL107	5	2	1.7	2.7	2	1	1.3	2	11.6	28.9	5.2	1.4	6.7	5	3	1
RIL222	8	7	2	2	3	2	2	2	19.6	16.5	39.1	20.6	20	5	2	1
RIL226	2	2	1	3.3	2	2.3	1.8	2	7.1	28.9	10.2	16.9	5	2	2	2
RIL233	8	8	6.7	6	2.3	7.5	1.8	2	25.9	54.4	57.6	5.3	8.3	5	2	7
RIL235	8	8	7.3	6.3	8	3.8	2	8	64.3	68.4	43.5	16.3	100	100	8	3
RIL236	7	8	8	8	7.7	7.5	8	3	91.1	92.1	46.7	58.1	100	80	8	8
RIL237	8	8	1	6	-	4	-	-	-	-	-	-	-	-	2	2
RIL241	2	2	2	2.7	2	2	1	3	22.3	22.8	10.9	1.1	6.7	50	1	1
RIL244	8	8	8	8	8	7.8	8	8	80.4	100	101.1	74	100	90	8	8
RIL257	5	2	2	2	2.3	2	1.3	2	17.9	15.8	15.2	1.4	33.3	5	2	1
RIL259	8	8	2	2.7	2	6.3	1.8	2	9.8	26.3	28.3	21.4	5	2	2	1
RIL261	8	8	7	2	5	3.3	2	8	46.4	19.3	60.9	10	83.3	80	3	3
RIL262	4	2	8	8	-	7	-	-	-	-	-	-	-	-	8	8
RIL264	2	2	8	8	7.7	8	8	5	80.4	97.4	54.3	58.1	90	90	8	8
RIL266	2	2	1.7	2.3	2	2	1	2	10.7	26.3	3.5	1	5	5	1	2
RIL268	3	7	7	8	5.3	7	7.8	3	66.1	85.1	46.7	30	63.3	50	3	5
RIL273	8	8	8	8	8	5.8	6.3	5	50.9	78.9	64.1	11.9	86.7	10	7	6
RIL274	8	8	1.3	4.3	2	4.5	2	3	15.2	30.7	10.9	10.3	8.3	20	8	3
RIL275	8	8	7.3	4.3	7.3	4	2	8	60.7	47.4	52.2	20	86.7	90	5	6
RIL276	2	5	1.7	3	2	2	1.8	2	10.7	31.6	15.2	11.5	5	10	2	3
RIL284	8	8	7.7	8	8	7	8	8	87.5	93	67.4	76.3	100	100	8	8
RIL285	5	2	2	7.7	3	6.8	8	1	28.6	66.7	28.3	30	33.3	1	2	3
RIL288	2	2	2	2	3	3	2	3	33.9	18.4	27.2	13.8	66.7	60	5	3
RIL290	3	2	2	8	3	7	8	3	19.6	28.1	8.7	27.1	8.3	20	6	5
RIL297	3	5	2	2	2	3	2	3	76.8	78.9	38	38.1	86.7	10	2	2
RIL298	8	8	8	8	7.7	7	7.5	2	80.4	68.4	19.6	17.5	90	10	5	3
RIL300	8	8	8	8	8	8	8	5	82.1	86	87	56.3	100	80	3	8
RIL304	3	3	2	4	3	3.3	2	2	23.2	21.9	44.6	6.3	60	2	1	2
RIL309	8	8	8	8	8	8	8	8	82.1	86	87	56.3	100	60	7	1
RIL310	8	8	8	8	8	7.8	8	8	91.1	100	70.7	77.5	100	100	8	8
RIL311	8	8	7.3	6.7	2	5.8	1.8	3	35.7	52.6	18.5	19.5	8.3	20	3	1
RIL312	8	8	8	8	6.7	6.3	2.8	1	55.4	87.7	71.7	7	70	1	8	8
RIL317	8	3	2	2	2	2	2	2	23.2	29.8	34.8	46.3	20	10	2	3
RIL325	8	5	8	8	8	7	8	7	76.8	63.2	54.3	51.3	86.7	100	8	0
RIL327	8	8	6.7	6.7	3	7	1	1	13.4	64.9	41.3	4.5	13.3	1	3	5
AvS	8	8	8	8	8	8	8	8	100	100	100	100	100	100	8	8
PI 181410	3	5	1	2	2	2	1.3	1	7.1	18.4	3.5	2.3	5	1	2	1
