# Supplementary material for: Genome-Wide Mapping of Quantitative Trait Loci Conferring All-Stage and High-Temperature Adult-Plant Resistance to Stripe Rust in Spring Wheat Landrace PI 181410
Source: Int J Mol Sci. 2020 Jan 12;21(2):478. doi: 10.3390/ijms21020478 (PMC7014124; doi:10.3390/ijms21020478)
Supplement: Supplementary file 1 [file ijms-21-00478-s001.zip › Table S2.xlsx]

## Sheet: Table S2
Table S2. SNP markers and their genetic positions on chromosomes identified in the AvS × PI 181410 mapping population
			Genetic	Parents			Genotypes of RILs
Genome	Chrom.	SNP marker	position	AvS	PI181410		1	2	5	6	8	10	11	12	13	16	17	18	19	21	25	26	27	28	29	30	31	32	34	35	36	38	39	40	41	42	43	44	45	46	47	48	49	50	51	52	54	55	56
1	1A	IWB44045	0	b	a		b	a	a	b	b	b	a	a	a	a	b	a	b	a	a	b	-	b	a	b	a	a	b	a	a	a	b	b	a	a	a	b	-	b	a	a	a	a	b	b	b	b	b
1	1A	IWB63846	0	b	a		b	a	a	b	b	b	a	a	a	a	b	a	b	a	a	b	-	b	a	b	a	a	b	a	a	a	b	b	a	a	a	b	-	b	a	a	a	a	b	b	b	b	b
1	1A	IWB31932	0.669	b	a		b	a	a	b	b	b	a	a	a	a	b	a	b	a	a	b	h	b	a	b	a	a	b	a	a	a	b	b	a	a	a	b	b	b	a	a	a	a	b	b	b	b	b
1	1A	IWB28622	2.036	b	a		b	a	a	b	b	b	a	a	a	a	b	a	b	a	a	b	h	b	b	a	a	a	b	a	a	a	b	b	a	a	b	b	b	b	a	a	a	a	b	b	b	b	b
1	1A	IWB6538	2.479	b	a		b	a	a	b	b	b	a	a	a	a	b	a	b	a	a	b	h	b	b	a	a	a	b	a	a	a	b	b	a	a	b	b	b	b	a	a	a	a	b	b	b	b	b
1	1A	IWB38267	2.922	b	a		b	a	a	b	b	b	a	a	a	a	b	a	b	a	a	b	h	b	b	a	a	a	b	a	a	a	b	b	a	a	b	b	b	b	a	a	a	a	b	b	b	b	b
1	1A	IWB46021	3.366	b	a		b	a	a	b	b	b	a	a	a	a	b	a	b	a	a	b	h	b	b	a	a	a	b	a	a	a	b	b	a	a	b	b	b	b	a	a	a	a	b	b	b	b	b
1	1A	IWB48980	4.73	b	a		b	a	a	b	b	b	a	a	a	a	b	a	b	a	a	b	h	b	b	a	a	a	b	a	a	a	b	b	a	a	b	b	b	b	a	a	a	a	b	b	b	b	a
1	1A	IWB3515	5.173	b	a		b	a	a	b	b	b	a	a	a	a	b	a	b	a	a	b	h	b	b	a	a	a	b	a	a	a	b	b	a	a	b	b	b	b	a	a	a	a	b	b	b	b	a
1	1A	IWB78128	16.189	b	a		b	a	a	b	b	b	a	a	a	b	b	b	b	a	a	b	h	b	b	a	b	a	b	a	b	a	b	b	a	a	b	b	b	b	a	b	a	a	b	b	b	a	b
1	1A	IWB70699	16.632	b	a		b	a	a	b	b	b	a	a	a	b	b	b	b	a	a	b	a	b	b	a	b	a	b	a	b	a	b	b	a	a	b	b	b	b	a	b	a	a	b	b	b	a	b
1	1A	IWB28355	18.878	b	a		b	a	a	b	b	b	a	a	a	b	b	b	b	a	b	b	-	b	b	a	b	a	b	a	b	a	b	b	a	a	b	a	b	b	a	b	a	a	b	b	b	a	b
1	1A	IWB31887	19.408	b	a		b	a	a	b	b	b	a	a	a	b	b	b	b	a	a	b	-	b	b	a	b	a	b	a	b	a	b	b	a	a	b	a	b	b	a	b	a	a	b	b	b	a	b
1	1A	IWB42357	20.803	b	a		b	a	a	b	b	b	a	a	a	b	b	b	b	a	a	b	-	b	b	a	b	a	b	a	b	a	b	b	a	a	b	a	b	b	a	b	a	a	b	b	b	a	b
1	1A	IWB75207	20.814	b	a		b	a	a	b	b	b	a	a	a	b	b	b	b	a	a	b	h	b	b	a	b	a	b	a	b	a	b	b	a	a	b	a	b	b	a	b	a	a	b	b	b	a	b
1	1A	IWB64359	21.711	b	a		b	a	a	b	b	b	a	a	a	b	b	b	b	a	b	b	h	b	b	a	b	a	b	a	b	a	b	b	a	a	b	a	b	b	a	b	a	a	b	b	b	a	b
1	1A	IWB1296	21.828	b	a		b	a	a	b	b	b	a	a	a	b	b	b	b	a	b	b	-	b	b	a	b	a	b	a	b	a	b	b	a	a	b	a	b	b	a	b	a	a	b	b	b	a	b
1	1A	IWB76623	21.933	b	a		b	a	a	b	b	b	a	a	a	b	b	b	b	a	b	b	h	b	b	a	b	a	b	a	b	a	b	b	a	a	b	a	b	b	a	b	a	a	b	b	b	a	b
1	1A	IWB54013	22.436	b	a		b	a	a	b	b	b	a	a	a	b	b	b	b	a	b	b	-	b	b	a	b	a	b	a	b	a	b	b	a	a	b	a	b	b	a	b	a	a	b	b	b	a	b
1	1A	IWB65666	23.451	b	a		b	a	a	b	b	b	a	a	a	b	b	b	a	a	b	b	-	b	b	a	b	a	b	a	b	a	b	b	a	a	b	a	b	b	a	b	a	a	b	b	b	a	b
1	1A	IWB6632	23.95	b	a		b	a	a	b	b	b	a	a	a	b	b	b	a	a	b	b	h	b	b	a	b	a	b	a	b	a	b	b	a	a	b	a	b	b	a	b	a	a	b	b	b	a	b
1	1A	IWB27914	24.394	b	a		b	a	a	b	b	b	a	a	a	b	b	b	a	a	b	b	h	b	b	a	b	a	b	a	b	a	b	b	a	a	b	a	b	b	a	b	a	a	b	b	b	a	b
1	1A	IWB35585	24.394	b	a		b	a	a	b	b	b	a	a	a	b	b	b	a	a	b	b	-	b	b	a	b	a	b	a	b	a	b	b	a	a	b	a	b	b	a	b	a	a	b	b	b	a	b
1	1A	IWB55507	24.394	b	a		b	a	a	b	b	b	a	a	a	b	b	b	a	a	b	b	-	b	b	a	b	a	b	a	b	a	b	b	a	a	b	a	b	b	a	b	a	a	b	b	b	a	b
1	1A	IWB35927	25.523	b	a		b	a	a	b	b	b	a	a	a	b	b	b	a	a	b	b	h	b	b	a	b	a	b	a	b	a	b	b	a	a	b	a	b	b	a	b	b	a	b	b	b	a	b
1	1A	IWB22224	25.966	b	a		b	a	a	b	b	b	a	a	a	b	b	b	a	a	b	b	h	b	b	a	b	a	b	a	b	a	b	b	a	a	b	a	b	b	a	b	b	a	b	b	b	a	b
1	1A	IWB27629	26.336	b	a		b	a	a	b	b	b	a	a	a	b	b	b	a	a	b	b	-	b	b	a	b	a	b	a	b	a	b	b	a	a	b	a	b	b	a	b	b	a	b	b	b	a	b
1	1A	IWB7929	26.643	b	a		b	a	a	b	b	b	a	a	a	b	b	b	a	a	b	b	b	b	b	a	b	a	b	a	b	a	b	b	a	a	b	a	b	b	a	b	b	a	b	b	b	a	b
1	1A	IWB31604	28.44	b	a		b	a	a	b	b	b	a	a	a	b	b	b	a	a	b	b	b	b	b	a	b	a	b	a	b	a	b	b	a	a	b	a	b	b	a	-	b	a	b	b	b	a	b
1	1A	IWB7216	28.483	b	a		b	a	a	b	b	b	a	a	a	b	b	b	a	a	b	b	b	b	b	a	b	a	b	a	b	a	b	b	a	a	b	a	b	b	a	h	b	a	b	b	b	a	b
1	1A	IWB5807	28.525	b	a		b	a	a	b	b	b	a	a	a	b	b	b	a	a	b	b	b	b	b	a	b	a	b	a	b	a	b	b	a	a	b	a	b	b	a	-	b	a	b	b	b	a	b
1	1A	IWB7434	30.324	b	a		b	a	a	b	b	b	a	a	a	b	b	b	a	a	b	b	a	b	b	a	b	a	b	a	b	a	b	b	a	a	b	a	b	b	a	a	b	a	b	b	b	a	b
1	1A	IWB6545	31.338	b	a		b	a	a	b	b	b	a	a	a	b	b	b	a	a	b	b	-	b	b	a	b	a	b	a	b	a	b	b	a	a	b	a	b	b	a	-	b	a	b	b	b	a	b
1	1A	IWB64622	32.36	b	a		b	a	a	b	b	b	a	a	a	b	b	b	a	a	b	b	b	b	b	a	b	a	b	a	b	a	b	b	a	a	b	a	b	b	a	-	b	a	b	b	b	a	b
1	1A	IWB57465	32.373	b	a		b	a	a	b	b	b	a	a	a	b	b	b	a	a	b	b	b	b	b	a	b	a	b	a	b	a	b	b	a	a	b	a	b	b	a	h	b	a	b	b	b	a	b
1	1A	IWB35039	36.812	b	a		b	a	a	b	b	b	a	b	a	a	b	b	a	a	b	b	b	b	b	a	b	a	b	a	b	a	b	b	a	a	b	b	b	b	a	a	b	b	b	b	b	a	b
1	1A	IWB50788	38.168	b	a		b	a	a	b	b	b	a	b	a	a	b	b	a	a	b	b	a	b	b	a	b	a	b	a	b	a	b	b	a	a	b	b	b	b	a	a	b	b	b	b	b	a	b
1	1A	IWB11628	38.176	b	a		b	a	a	b	b	b	a	b	a	a	b	b	a	a	b	b	a	b	b	a	b	a	b	a	b	a	b	b	a	a	b	b	b	b	a	a	b	b	b	b	b	a	b
1	1A	IWB43025	38.93	b	a		b	a	a	b	b	b	a	b	a	a	b	b	a	a	b	b	a	b	b	a	b	a	b	a	b	a	b	b	a	a	b	b	a	b	a	a	b	b	b	b	b	a	b
1	1A	IWB21849	39.674	b	a		b	a	a	b	b	b	a	b	a	a	b	b	a	a	b	b	a	b	b	a	b	a	b	a	b	a	b	b	a	a	b	b	a	b	a	a	b	b	b	b	b	a	b
1	1A	IWB65763	40.438	b	a		b	a	a	b	b	b	a	b	a	a	b	b	a	a	b	b	a	b	b	a	b	a	b	a	b	a	b	b	a	a	b	b	a	b	b	a	b	b	b	b	b	a	b
1	1A	IWB43838	41.108	b	a		b	a	a	b	b	b	a	b	a	a	b	b	a	a	b	b	a	b	b	a	b	a	b	a	b	a	b	b	a	a	b	b	a	b	a	a	b	b	b	b	b	a	b
1	1A	IWB62117	41.108	b	a		b	a	a	b	b	b	a	b	a	a	b	b	a	a	b	b	a	b	b	a	b	a	b	a	b	a	b	b	a	a	b	b	a	b	a	a	b	b	b	b	b	a	b
1	1A	IWB13258	41.23	b	a		b	a	a	b	b	b	a	b	a	a	b	b	a	a	b	b	a	b	b	a	b	a	b	a	b	a	b	b	a	a	b	b	a	b	a	a	b	b	b	b	b	a	b
1	1A	IWB41642	41.328	b	a		b	a	a	b	b	b	a	b	a	a	b	b	a	a	b	b	a	b	b	a	b	a	b	a	b	a	b	b	a	a	b	b	a	b	a	a	b	b	b	b	b	a	b
1	1A	IWB80236	41.771	b	a		b	a	a	b	b	b	a	b	a	a	b	b	a	a	a	b	a	b	b	a	b	a	b	a	b	a	b	b	a	a	b	b	a	b	a	a	b	b	b	b	b	a	b
1	1A	IWB80237	41.771	b	a		b	a	a	b	b	b	a	b	a	a	b	b	a	a	a	b	a	b	b	a	b	a	b	a	b	a	b	b	a	a	b	b	a	b	a	a	b	b	b	b	b	a	b
1	1A	IWB6743	42.9	b	a		b	a	a	b	b	b	a	b	a	b	b	b	a	a	a	b	a	b	b	a	b	a	b	a	b	a	b	b	a	a	b	b	a	b	a	a	b	b	b	b	b	a	b
1	1A	IWB63864	43.328	b	a		b	a	a	b	b	b	a	b	a	b	b	b	a	a	a	b	a	b	b	a	b	a	b	a	b	a	b	b	a	a	b	b	a	b	a	a	b	b	b	b	b	a	b
1	1A	IWB9513	43.343	b	a		b	a	a	b	b	b	a	b	a	b	b	b	a	a	a	b	a	b	b	a	b	a	b	a	b	a	b	b	a	a	b	b	a	b	a	a	b	b	b	b	b	a	b
1	1A	IWB65808	43.375	b	a		b	a	a	b	b	b	a	b	a	b	b	b	a	a	a	b	a	b	b	a	b	a	b	a	b	a	b	b	a	a	b	b	a	b	a	a	b	b	b	b	b	a	b
1	1A	IWB35541	44.24	b	a		b	a	a	b	b	b	a	b	a	b	b	b	a	a	b	b	a	b	b	a	b	a	b	a	b	a	b	b	a	a	b	b	a	b	a	a	b	b	b	b	b	a	b
1	1A	IWB2320	44.472	b	a		b	a	a	b	b	b	a	b	a	b	b	b	a	a	b	b	a	b	b	a	b	a	b	a	b	a	b	b	a	a	b	b	a	b	a	a	b	b	b	b	b	a	b
1	1A	IWB11883	44.683	b	a		b	a	a	b	b	b	a	b	a	b	b	b	a	a	b	b	a	b	b	a	b	a	b	a	b	a	b	b	a	a	b	b	a	b	a	a	b	b	b	b	b	a	b
1	1A	IWB74828	45.126	b	a		b	a	a	b	b	b	b	b	a	b	b	b	a	a	b	b	a	b	b	a	b	a	b	a	b	a	b	b	a	a	b	b	a	b	a	a	b	b	b	b	b	a	b
1	1A	IWB9335	45.156	b	a		b	a	a	b	b	b	b	b	a	b	b	b	a	a	b	b	a	b	b	a	b	a	b	a	b	a	b	b	a	a	b	b	a	b	a	a	b	b	b	b	b	a	b
1	1A	IWB45915	46.025	b	a		b	a	a	b	b	b	b	b	a	b	b	b	a	a	a	b	a	b	b	a	b	a	b	a	b	a	b	b	a	a	b	b	a	b	a	a	b	b	b	b	b	a	b
1	1A	IWB38367	46.029	b	a		b	a	a	b	b	b	b	b	a	b	b	b	a	a	a	b	a	b	b	a	b	a	b	a	b	a	b	b	a	a	b	b	a	b	a	a	b	b	b	b	b	a	b
1	1A	IWB75761	47.389	b	a		b	a	b	b	b	b	b	b	a	b	b	b	a	a	a	b	a	b	b	a	b	a	b	a	b	a	b	b	a	a	b	b	a	b	a	a	b	b	b	b	b	a	b
1	1A	IWB25442	47.834	b	a		b	a	b	b	b	b	b	b	a	b	b	b	a	a	b	b	a	b	b	a	b	a	b	a	b	a	b	b	a	a	b	b	a	b	a	a	b	b	b	b	b	a	b
1	1A	IWB25443	47.835	b	a		b	a	b	b	b	b	b	b	a	b	b	b	a	a	b	b	a	b	b	a	b	a	b	a	b	a	b	b	a	a	b	b	a	b	a	a	b	b	b	b	b	a	b
1	1A	IWB59527	48.399	b	a		b	a	b	b	b	b	b	b	a	b	b	b	a	a	b	b	a	b	b	a	b	a	b	a	b	a	b	b	a	a	b	b	a	b	a	a	b	b	b	b	b	a	b
1	1A	IWB11182	48.947	b	a		b	a	b	b	b	b	b	b	a	b	b	b	a	a	a	b	a	b	b	a	b	a	b	a	b	a	b	b	a	a	b	b	a	b	a	a	b	b	b	b	b	a	b
1	1A	IWB6944	49.034	b	a		b	a	b	b	b	b	b	b	a	b	b	b	a	a	a	b	a	b	b	a	b	a	b	a	b	a	b	b	a	a	b	b	a	b	a	a	b	b	b	b	b	a	b
1	1A	IWB6974	49.17	b	a		b	a	b	b	b	b	b	b	a	b	b	b	a	a	a	b	a	b	b	a	b	a	b	a	b	a	b	b	a	a	b	b	a	b	a	a	b	b	b	b	b	a	b
1	1A	IWB10926	49.839	b	a		b	a	b	b	b	b	b	b	a	b	b	b	a	a	a	b	a	b	b	a	b	a	b	a	b	a	b	b	a	a	b	b	a	b	a	a	b	b	b	b	b	a	b
1	1A	IWB31939	50.283	b	a		b	a	b	b	b	b	b	b	a	b	b	b	a	a	b	b	a	b	b	a	b	a	b	a	b	a	b	b	a	a	b	b	a	b	a	a	b	b	b	b	b	a	b
1	1A	IWB11543	51.647	b	a		b	b	b	b	b	b	b	b	a	b	b	b	a	a	b	b	a	b	b	a	b	a	b	a	b	a	b	a	a	a	b	b	a	b	a	a	b	b	b	b	b	a	b
1	1A	IWB3489	51.647	b	a		b	b	b	b	b	b	b	b	a	b	b	b	a	a	b	b	a	b	b	a	b	a	b	a	b	a	b	a	a	a	b	b	a	b	a	a	b	b	b	b	b	a	b
1	1A	IWB38369	52.09	b	a		b	b	b	b	b	b	b	b	a	b	b	b	a	a	b	b	a	b	b	a	b	a	b	a	b	a	b	a	a	a	b	b	a	b	a	a	b	b	b	b	b	a	b
1	1A	IWB279	57.383	b	a		b	b	b	b	b	b	b	b	a	b	a	b	a	a	b	b	a	b	b	a	b	a	b	a	b	a	b	a	b	a	b	b	a	b	a	h	b	b	b	b	b	a	b
1	1A	IWB23140	58.28	b	a		b	b	b	b	b	b	b	b	a	b	a	b	a	a	b	b	a	b	b	a	b	a	b	a	b	a	b	a	b	a	b	b	a	b	a	h	b	b	b	b	b	a	b
1	1A	IWB6118	63.299	b	a		b	b	b	b	a	b	b	b	a	a	a	b	a	a	b	b	a	b	b	a	b	a	b	a	b	a	b	a	a	a	b	b	a	b	a	a	b	b	b	b	b	a	b
1	1A	IWB28682	65.635	b	a		b	b	b	b	a	b	b	b	a	a	a	b	a	a	a	b	a	b	b	a	b	a	b	a	b	a	b	a	a	a	b	b	a	b	b	a	b	b	b	b	b	a	b
1	1A	IWB10613	88.359	b	a		a	b	b	b	b	b	a	-	a	a	a	a	a	b	a	b	a	b	a	b	b	a	b	a	a	a	b	a	a	a	b	b	a	b	b	b	b	b	b	b	b	a	b
1	1A	IWB14279	88.802	b	a		a	b	b	b	b	b	a	b	a	a	a	a	a	b	a	b	a	b	a	b	b	a	b	a	a	a	b	a	a	a	b	b	a	b	b	b	b	b	b	b	b	a	b
1	1A	IWB29244	89.7	b	a		a	b	b	b	b	b	a	b	a	a	a	a	a	b	b	b	a	b	a	b	b	a	b	a	a	a	b	a	a	a	b	b	a	b	b	b	b	b	b	b	b	a	b
1	1A	IWB22955	91.064	b	a		a	b	b	b	b	a	a	b	a	a	a	-	a	b	b	b	a	b	a	b	b	a	b	a	a	a	b	a	a	a	b	b	a	b	b	b	b	b	b	b	b	a	b
1	1A	IWB29697	91.064	b	a		a	b	b	b	b	a	a	b	a	a	a	a	a	b	b	b	a	b	a	b	b	a	b	a	a	a	b	a	a	a	b	b	a	b	b	b	b	b	b	b	b	a	b
1	1A	IWB7430	96.947	b	a		b	b	b	b	b	a	a	b	a	b	a	h	a	b	b	b	a	b	b	b	b	a	b	a	a	a	b	a	a	a	b	b	a	b	b	b	b	b	b	b	b	a	b
1	1A	IWB78995	98.077	b	a		b	b	b	b	b	a	a	b	a	b	a	h	a	b	b	b	a	b	b	b	b	a	b	a	a	a	b	a	a	a	b	b	a	b	b	b	b	b	b	b	b	a	b
1	1A	IWB77519	101.175	b	a		b	b	b	b	b	a	a	a	a	b	a	h	a	b	a	b	a	b	b	b	b	a	b	a	a	a	b	a	a	a	b	b	a	b	b	b	b	b	b	b	b	a	b
1	1A	IWB36325	103.511	b	a		b	b	b	b	b	a	a	a	a	b	a	-	a	b	a	b	a	b	b	b	b	a	b	a	a	a	b	a	a	a	b	b	a	b	b	b	a	b	b	b	b	a	b
1	1A	IWB58885	103.955	b	a		b	b	b	b	b	a	a	a	a	b	a	h	a	b	b	b	a	b	b	b	b	a	b	a	a	a	b	a	a	a	b	b	a	b	b	b	a	b	b	b	b	a	b
1	1A	IWB47247	103.955	b	a		b	b	b	b	b	a	a	a	a	b	a	-	a	b	b	b	a	b	b	b	b	a	b	a	a	a	b	a	a	a	b	b	a	b	b	b	a	b	b	b	b	a	b
1	1A	IWB12695	104.398	b	a		b	b	b	b	b	a	a	a	a	b	a	h	a	b	b	b	a	b	b	b	b	a	b	a	a	a	b	b	a	a	b	b	a	b	b	b	a	b	b	b	b	a	b
1	1A	IWB79275	105.262	b	a		b	b	b	b	b	a	a	a	a	b	a	-	a	b	-	b	a	b	b	b	b	a	b	a	a	a	b	b	a	a	b	b	a	b	b	b	a	b	b	b	b	a	b
1	1A	IWB79274	105.295	b	a		b	b	b	b	b	a	a	a	a	b	a	-	a	b	a	b	a	b	b	b	b	a	b	a	a	a	b	b	a	a	b	b	a	b	b	b	a	b	b	b	b	a	b
1	1A	IWB29142	105.295	b	a		b	b	b	b	b	a	a	a	a	b	a	h	a	b	a	b	a	b	b	b	b	a	b	a	a	a	b	b	a	a	b	b	a	b	b	b	a	b	b	b	b	a	b
1	1A	IWB38852	105.738	b	a		b	b	b	b	b	a	a	a	a	b	a	-	a	b	b	b	a	b	b	b	b	a	b	a	a	a	b	b	a	a	b	b	a	b	b	b	a	b	b	b	b	a	b
1	1A	IWB10491	116.7	b	a		b	b	b	a	b	a	a	a	a	b	a	-	a	a	b	b	a	b	b	b	b	a	b	a	a	a	b	b	a	b	b	b	a	b	b	a	a	b	b	b	b	a	a
1	1A	IWB38	116.7	b	a		b	b	b	a	b	a	a	a	a	b	a	h	a	a	b	b	a	b	b	b	b	a	b	a	a	a	b	b	a	b	b	b	a	b	b	a	a	b	b	b	b	a	a
1	1A	IWB45182	117.143	b	a		b	b	b	a	b	a	a	a	b	b	a	h	a	a	b	b	a	b	b	b	b	a	b	a	a	a	b	b	a	b	b	b	a	b	b	a	a	b	b	b	b	a	a
1	1A	IWB9191	117.255	b	a		b	b	b	a	b	a	a	a	b	b	a	-	a	a	b	b	a	b	b	b	b	a	b	a	a	a	b	b	a	b	b	b	a	b	b	a	a	b	b	b	b	a	a
1	1A	IWB49684	117.363	b	a		b	b	b	a	b	a	a	a	b	b	a	a	a	a	b	b	a	b	b	b	b	a	b	a	a	a	b	b	a	b	b	b	a	b	b	a	a	b	b	b	b	a	a
1	1A	IWB9978	117.363	b	a		b	b	b	a	b	a	a	a	b	b	a	a	a	a	b	b	a	b	b	b	b	a	b	a	a	a	b	b	a	b	b	b	a	b	b	a	a	b	b	b	b	a	a
1	1A	IWB26766	117.564	b	a		b	b	b	a	b	a	a	a	b	b	a	a	a	a	-	b	a	b	b	b	b	a	b	a	a	a	b	b	a	b	b	b	a	b	b	a	a	b	b	b	b	a	a
1	1A	IWB49951	117.803	b	a		b	b	b	a	b	a	a	a	b	b	a	a	a	a	a	b	a	b	b	b	b	a	b	a	a	a	b	b	a	b	b	b	a	b	b	a	a	b	b	b	b	a	a
1	1A	IWB31958	117.803	b	a		b	b	b	a	b	a	a	a	b	b	a	-	a	a	a	b	a	b	b	b	b	a	b	a	a	a	b	b	a	b	b	b	a	b	b	a	a	b	b	b	b	a	a
1	1A	IWB6721	118.701	b	a		b	b	b	a	b	a	a	a	a	b	a	a	a	a	a	b	a	b	b	b	b	a	b	a	a	a	b	b	a	b	b	b	a	-	b	a	a	b	b	b	b	a	a
1	1A	IWB8918	119.159	b	a		b	b	b	a	b	a	a	a	a	b	a	-	a	a	a	b	a	b	b	b	b	a	b	a	a	a	b	b	a	b	b	b	a	b	b	a	a	b	b	b	b	a	a
1	1A	IWB4201	127.586	b	a		b	b	b	a	b	a	a	a	a	b	b	-	a	a	a	b	a	a	b	b	b	a	b	a	a	a	b	b	a	a	b	a	a	b	a	a	a	b	b	b	b	b	a
1	1A	IWB71743	127.586	b	a		b	b	b	a	b	a	a	a	a	b	b	h	a	a	a	b	a	a	b	b	b	a	b	a	a	a	b	b	a	a	b	a	a	b	a	a	a	b	b	b	b	b	a
1	1A	IWB64713	127.749	b	a		b	b	b	a	b	a	a	a	a	b	b	-	a	a	-	b	a	a	b	b	b	a	b	a	a	a	b	b	a	a	b	a	a	b	a	a	a	b	b	b	b	b	a
1	1A	IWB7910	128.027	b	a		b	b	b	a	b	a	a	a	a	b	b	h	a	a	b	b	a	a	b	b	b	a	b	a	a	a	b	b	a	a	b	a	a	b	a	a	a	b	b	b	b	b	a
1	1A	IWB39956	128.027	b	a		b	b	b	a	b	a	a	a	a	b	b	-	a	a	b	b	a	a	b	b	b	a	b	a	a	a	b	b	a	a	b	a	a	b	a	a	a	b	b	b	b	b	a
2	1B	IWB6303	0	b	a		b	b	b	a	a	b	b	a	b	b	b	a	b	b	a	a	b	a	a	b	a	a	a	a	a	a	a	a	a	a	b	b	b	a	b	a	a	b	b	b	a	b	b
2	1B	IWB9473	0.898	b	a		b	b	b	a	a	b	b	a	b	b	b	a	b	b	b	a	b	a	a	b	a	a	a	a	a	a	a	a	a	a	b	b	b	a	b	a	a	b	b	-	a	b	b
2	1B	IWB3983	0.898	b	a		b	b	b	a	a	b	b	a	b	b	b	a	b	b	b	a	b	a	a	b	a	a	a	a	a	a	a	a	a	a	b	b	b	a	b	a	a	b	b	b	a	b	b
2	1B	IWB9761	2.741	b	a		b	b	b	a	a	b	b	b	b	b	b	a	b	b	b	a	b	a	a	b	a	a	a	a	a	a	a	a	a	a	b	b	b	a	b	a	a	b	b	b	a	b	b
2	1B	IWB43013	2.741	b	a		b	b	b	a	a	b	b	b	b	b	b	a	b	b	-	a	b	a	a	b	a	a	a	a	a	a	a	a	a	a	b	b	b	a	b	a	a	b	b	b	a	b	b
2	1B	IWB24739	4.583	b	a		b	b	b	a	a	b	b	b	b	b	a	a	b	b	b	a	b	a	a	b	a	a	a	a	a	a	a	a	a	a	b	b	b	a	b	a	a	b	b	b	a	b	b
2	1B	IWB7076	5.713	b	a		b	b	b	a	a	b	b	b	b	b	a	a	b	b	a	a	b	a	a	b	a	a	a	a	a	a	a	a	a	a	b	b	b	a	b	a	a	b	b	b	a	b	b
2	1B	IWB60679	7.8	b	a		b	b	b	a	a	b	b	b	b	b	a	a	b	b	h	a	b	a	a	b	a	a	a	b	a	a	a	a	a	a	b	b	b	a	a	a	a	b	b	b	b	b	b
2	1B	IWB12603	8.02	b	a		b	b	b	a	a	b	b	b	b	b	a	a	b	b	b	a	b	a	a	b	a	a	a	b	a	a	a	a	a	a	b	b	b	a	a	a	a	b	b	b	b	b	b
2	1B	IWB7599	8.918	b	a		b	b	b	a	a	b	b	b	b	b	a	a	b	b	a	b	b	a	a	b	a	a	a	b	a	a	a	a	a	a	b	b	b	a	a	a	a	b	b	b	b	b	b
2	1B	IWB12208	9.361	b	a		b	b	b	a	a	b	b	b	b	b	a	a	b	b	a	a	b	a	a	b	a	a	a	b	a	a	a	a	a	a	b	b	b	a	a	a	a	b	b	b	b	b	b
2	1B	IWB68307	9.45	b	a		b	b	b	a	a	b	-	b	b	b	a	a	b	b	a	a	b	a	a	b	a	a	a	b	a	a	a	a	a	a	b	b	b	a	a	a	a	b	b	b	b	b	b
2	1B	IWB35936	9.583	b	a		b	b	b	a	a	b	b	b	b	b	a	a	b	b	a	a	b	a	a	b	a	a	a	b	a	a	a	a	a	a	b	b	b	a	a	a	a	b	b	b	b	b	b
2	1B	IWB6008	9.786	b	a		b	b	b	a	a	b	b	b	b	b	a	a	b	b	a	a	b	a	a	b	a	a	a	b	a	a	a	a	a	a	b	b	b	a	a	a	a	b	b	b	b	b	b
2	1B	IWB5922	10.024	b	a		b	b	b	a	a	b	b	b	b	b	a	a	b	b	a	a	b	a	a	b	a	a	a	b	a	a	a	a	a	a	b	b	b	a	a	a	a	b	b	b	b	b	b
2	1B	IWB26732	10.467	b	a		b	b	b	a	a	b	b	b	b	b	a	a	b	b	b	a	b	a	a	b	a	a	a	b	a	a	a	a	a	a	b	b	b	a	a	a	a	b	b	b	b	b	b
2	1B	IWB6448	10.734	b	a		b	b	b	a	a	b	b	b	b	b	a	a	b	b	b	a	b	a	a	b	a	a	a	b	a	a	a	a	a	a	b	b	b	a	a	a	a	b	b	b	b	b	b
2	1B	IWB47572	10.908	b	a		b	b	b	a	a	b	b	b	b	b	a	a	b	b	b	a	b	a	a	b	a	a	a	b	a	a	a	a	a	a	b	b	b	a	a	a	a	b	b	b	b	b	b
2	1B	IWB72083	12.272	b	a		b	b	b	a	a	b	b	a	b	b	a	a	b	b	b	b	b	a	b	b	a	a	a	b	a	a	a	a	a	a	b	b	b	a	a	a	a	b	b	b	b	b	b
2	1B	IWB12258	13.305	b	a		b	b	b	a	a	b	b	a	b	b	a	a	b	b	a	b	b	a	b	b	a	a	a	b	a	a	a	a	a	a	b	b	b	a	a	a	a	b	b	b	b	b	b
2	1B	IWB73358	14.076	b	a		b	b	b	a	a	b	b	a	b	b	a	a	b	b	b	b	b	a	b	b	a	a	a	b	a	a	a	a	a	a	b	b	b	a	a	a	a	b	b	b	b	b	b
2	1B	IWB12346	14.973	b	a		b	b	b	a	a	b	b	a	b	b	a	a	b	b	a	b	b	a	b	b	a	a	a	b	a	a	a	a	b	a	b	b	b	a	a	a	a	b	b	b	b	b	b
2	1B	IWB71545	16.633	b	a		b	b	b	a	a	b	b	a	b	b	a	a	b	b	-	b	b	a	b	b	a	a	a	b	a	a	a	a	b	a	b	b	b	a	a	b	a	b	b	b	b	b	b
2	1B	IWB9927	24.56	b	a		b	b	a	a	a	a	b	a	b	b	a	a	b	b	a	a	b	a	b	b	a	a	a	b	a	a	a	a	b	a	b	b	a	b	b	b	b	b	a	a	b	b	b
2	1B	IWB616	25.482	b	a		b	b	a	a	a	a	b	a	b	b	a	a	b	b	b	a	b	a	b	b	a	a	a	b	a	a	a	a	b	a	b	b	a	b	b	b	b	b	a	a	b	b	b
2	1B	IWB14519	25.495	b	a		b	b	a	a	a	a	b	a	b	b	a	a	b	b	b	a	b	a	b	b	a	a	a	b	a	a	a	a	b	a	b	b	a	b	b	b	b	b	a	a	b	b	b
2	1B	IWB11671	26.023	b	a		b	b	a	a	a	a	b	a	b	b	a	a	b	b	a	a	b	a	b	b	a	a	a	b	a	a	a	a	b	a	b	b	a	b	b	b	b	b	a	a	b	b	b
2	1B	IWB38726	27.633	b	a		b	b	a	a	a	a	b	a	b	b	a	a	b	b	a	a	b	a	b	b	a	a	a	b	a	a	a	a	a	a	b	b	a	b	b	b	b	b	a	a	b	b	b
2	1B	IWB36585	28.078	b	a		b	b	a	a	a	a	b	a	b	b	a	a	b	b	a	a	b	a	b	b	a	a	a	b	a	a	a	a	a	a	b	b	a	b	b	b	b	b	-	a	b	b	b
2	1B	IWB12475	28.524	b	a		b	b	a	a	a	a	b	a	b	b	a	a	b	b	a	a	b	a	b	b	a	a	a	b	a	a	a	a	a	a	b	b	a	b	b	b	b	b	a	a	b	b	b
2	1B	IWB53832	30.367	b	a		b	b	a	a	a	a	b	a	b	b	a	a	b	b	a	a	b	a	b	b	a	a	a	b	a	a	a	b	a	a	b	b	a	b	b	b	b	b	a	a	b	b	b
2	1B	IWB71555	30.81	b	a		b	b	a	a	a	a	-	a	b	b	a	a	b	b	a	a	b	a	b	b	a	a	a	b	a	a	a	b	a	a	b	b	a	b	b	a	b	b	a	a	b	b	b
2	1B	IWB32639	30.81	b	a		b	b	a	a	a	a	b	a	b	b	a	a	b	b	a	a	b	a	b	b	a	a	a	b	a	a	a	b	a	a	b	b	a	b	b	a	b	b	a	a	b	b	b
2	1B	IWB80044	39.588	b	a		b	b	a	b	a	a	b	a	b	b	a	a	b	a	a	a	b	a	b	b	a	a	a	b	a	a	a	b	a	a	b	b	a	b	b	a	b	b	a	a	b	b	a
2	1B	IWB40373	39.588	b	a		b	b	a	b	a	a	b	a	b	b	a	a	b	a	a	a	b	a	b	b	a	a	a	b	a	a	a	b	a	a	b	b	a	b	b	a	b	b	a	a	b	b	a
2	1B	IWB39764	39.978	b	a		b	b	a	b	a	a	b	a	b	b	a	a	b	a	a	a	b	a	b	b	a	a	a	b	a	a	a	b	a	a	b	b	a	b	b	a	b	b	a	a	b	b	a
2	1B	IWB23213	40.475	b	a		b	b	a	b	a	a	b	a	b	b	a	a	b	a	a	a	b	a	b	b	a	a	a	b	a	a	a	b	a	a	b	b	a	b	b	a	b	b	a	a	b	b	a
2	1B	IWB26821	40.628	b	a		b	b	a	b	a	a	b	a	b	b	a	a	b	a	a	a	b	a	b	b	a	a	a	b	a	a	a	b	a	a	b	b	a	b	b	a	b	b	a	a	b	b	a
2	1B	IWB9695	41.374	b	a		b	b	a	b	a	a	b	a	b	b	a	a	b	a	a	a	b	a	b	b	a	a	a	b	a	a	a	b	a	a	b	b	a	b	b	h	b	b	a	a	b	b	a
2	1B	IWB15085	41.815	b	a		b	b	a	b	a	a	b	a	b	b	a	a	b	a	a	a	b	a	b	b	a	a	a	b	a	a	a	b	a	a	b	b	a	b	b	-	b	b	a	a	b	b	a
2	1B	IWB10703	42.204	b	a		b	b	a	b	a	a	b	a	b	b	a	a	b	a	a	a	b	a	b	b	a	a	a	b	a	a	a	b	a	a	b	b	a	b	b	b	b	b	a	a	b	b	a
2	1B	IWB7169	42.628	b	a		b	b	a	b	a	a	b	a	b	b	a	a	b	a	a	a	b	a	b	b	a	a	a	b	a	a	a	b	a	a	b	b	a	b	b	-	b	b	a	a	b	b	a
2	1B	IWB63352	43.267	b	a		b	b	a	b	a	a	b	a	b	b	a	a	b	a	a	a	b	a	b	b	a	a	a	b	a	a	a	b	a	a	b	b	a	b	b	a	b	b	a	a	b	b	a
2	1B	IWB68801	44.126	b	a		b	b	a	b	a	a	b	a	b	b	a	a	b	a	a	a	b	a	b	b	a	a	a	b	a	a	a	b	a	a	b	b	a	a	b	a	b	b	a	a	b	b	a
2	1B	IWB34861	44.957	b	a		b	b	a	b	a	a	b	a	b	b	a	a	b	a	a	a	b	a	b	b	a	a	a	b	a	a	a	b	a	a	b	b	a	a	b	a	b	b	a	a	b	b	a
2	1B	IWB6615	45.353	b	a		b	b	a	b	a	a	b	a	b	b	a	a	b	a	a	a	b	a	b	b	a	a	a	b	a	a	a	b	a	a	b	b	a	a	b	a	b	b	a	a	b	b	a
2	1B	IWB33779	45.855	b	a		b	b	a	b	a	a	b	a	b	b	a	a	b	a	a	a	b	a	b	b	a	a	a	b	a	a	a	b	a	a	b	b	a	a	b	a	b	b	a	a	b	b	a
2	1B	IWB24659	46.299	b	a		b	b	a	b	a	a	b	a	b	b	a	a	b	a	a	a	b	a	b	b	a	a	a	b	a	a	a	b	a	a	b	b	a	b	b	a	b	b	a	a	b	b	a
2	1B	IWB80045	46.299	b	a		b	b	a	b	a	a	b	a	b	b	a	a	b	a	a	a	b	a	b	b	a	a	a	b	a	a	a	b	a	a	b	b	a	b	b	a	b	b	a	a	b	b	a
2	1B	IWB55085	46.742	b	a		b	b	a	b	a	a	b	a	b	b	a	a	b	a	b	a	b	a	b	b	a	a	a	b	a	a	a	b	a	a	b	b	a	b	b	a	b	b	a	a	b	b	a
2	1B	IWB12562	46.764	b	a		b	b	a	b	a	a	b	a	b	b	a	a	b	a	b	a	b	a	b	b	a	a	a	b	a	a	a	b	a	a	b	b	a	b	b	a	b	b	a	a	b	b	a
2	1B	IWB22143	48.304	b	a		b	b	a	b	a	a	b	a	b	b	a	a	b	a	b	a	b	a	b	b	a	a	a	b	a	a	a	b	a	a	b	b	a	b	b	-	b	b	a	a	b	b	a
2	1B	IWB65404	48.896	b	a		b	b	a	b	a	a	b	a	b	b	a	a	b	a	b	a	b	a	b	b	a	a	a	b	a	a	a	b	a	a	b	b	a	b	b	-	b	b	a	a	b	b	a
2	1B	IWB46147	49.946	b	a		b	b	a	b	a	a	b	a	b	b	a	a	b	a	b	a	b	a	b	b	a	a	a	b	a	a	a	b	a	a	b	b	a	b	b	a	b	b	a	a	a	b	a
2	1B	IWB35599	51.076	b	a		b	b	a	b	a	a	b	a	b	b	a	a	b	a	b	a	b	a	b	b	a	a	a	b	a	a	a	b	a	a	b	b	a	b	b	h	b	b	a	a	a	b	a
2	1B	IWB75344	54.708	b	a		b	b	a	b	a	a	b	a	b	b	a	a	b	a	b	b	b	a	b	b	a	a	a	b	a	a	a	b	a	h	b	b	a	b	a	h	b	b	a	a	a	b	a
2	1B	IWB1270	57.182	b	a		b	b	a	b	a	a	b	a	b	b	a	a	b	a	a	b	b	a	b	b	a	a	a	b	a	a	a	b	a	-	b	b	a	b	a	a	a	b	a	a	a	b	a
2	1B	IWB38604	59.931	b	a		b	b	b	b	a	a	b	a	b	b	a	a	-	b	b	b	b	a	b	b	a	a	a	b	a	a	a	b	a	-	b	b	a	b	a	a	a	b	a	a	a	b	a
2	1B	IWB36198	59.934	b	a		b	b	b	b	a	a	b	a	b	b	a	a	a	b	b	b	b	a	b	b	a	a	a	b	a	a	a	b	a	a	b	b	a	b	a	a	a	b	a	a	a	b	a
2	1B	IWB6034	60.302	b	a		b	b	b	b	a	a	b	a	b	b	a	a	a	b	b	b	b	a	b	b	a	a	a	b	a	a	a	b	a	-	b	b	a	b	a	a	a	b	a	a	a	b	a
2	1B	IWB7858	60.834	b	a		b	b	b	b	a	a	b	a	b	b	a	a	a	b	b	b	b	a	b	b	a	a	a	b	a	a	a	b	a	-	b	b	a	b	a	a	a	b	a	a	a	b	a
2	1B	IWB3159	61.284	b	a		b	b	b	b	a	a	b	a	b	b	a	a	a	b	b	b	b	a	b	b	a	a	a	b	a	a	a	b	a	h	b	b	a	b	a	a	a	b	a	a	a	b	a
2	1B	IWB79935	61.728	b	a		b	b	b	b	a	a	b	a	b	b	a	a	a	b	a	b	b	a	b	b	a	a	a	b	a	a	a	b	a	h	b	b	a	b	a	a	a	b	a	a	a	b	a
2	1B	IWB4355	63.523	b	a		b	b	b	b	a	a	b	a	b	b	a	a	a	b	a	b	b	a	b	b	a	b	a	b	a	a	a	b	a	-	b	b	b	b	a	a	a	b	a	a	a	b	a
2	1B	IWB76154	63.577	b	a		b	b	b	b	a	a	b	a	b	b	a	a	a	b	a	b	b	a	b	b	a	b	a	b	a	a	a	b	a	b	b	b	b	b	a	a	a	b	a	a	a	b	a
2	1B	IWB36860	63.945	b	a		b	b	b	b	a	a	b	a	b	b	a	a	a	b	a	b	b	a	b	b	a	b	a	b	a	a	a	b	a	-	b	b	b	b	a	a	a	b	a	a	a	b	a
2	1B	IWB9008	64.471	b	a		b	b	b	b	a	a	b	a	b	b	a	a	a	b	a	b	b	a	b	b	a	b	a	b	a	a	a	b	a	h	b	b	b	b	a	a	a	b	a	a	a	b	a
2	1B	IWB35270	64.914	b	a		b	b	b	b	a	a	b	a	b	b	a	a	a	b	b	b	b	a	b	b	a	b	a	b	a	a	a	b	a	h	b	b	b	b	a	a	a	b	a	a	a	b	a
2	1B	IWB34334	64.914	b	a		b	b	b	b	a	a	b	a	b	b	a	a	a	b	b	b	b	a	b	b	a	b	a	b	a	a	a	b	a	h	b	b	b	b	a	a	a	b	a	a	a	b	a
2	1B	IWB6409	65.427	b	a		b	b	b	b	a	a	b	a	b	b	a	a	a	b	b	b	b	a	b	b	a	b	a	b	a	a	a	b	a	-	b	b	b	b	a	a	a	b	a	a	a	b	a
2	1B	IWB9281	65.812	b	a		b	b	b	b	a	a	b	a	b	b	a	a	a	b	b	b	b	a	b	b	a	b	a	b	a	a	a	b	a	b	b	b	b	b	a	a	a	b	a	a	a	b	a
2	1B	IWB6103	68.134	b	a		b	b	b	b	a	a	b	a	b	b	a	a	a	b	a	b	b	a	b	b	a	b	a	b	a	a	a	b	a	-	b	b	b	b	a	a	a	b	a	a	a	b	a
2	1B	IWB3296	68.228	b	a		b	b	b	b	a	a	b	a	b	b	a	a	a	b	a	b	b	a	b	b	a	b	a	b	a	a	a	b	a	-	b	b	b	b	a	a	a	b	a	a	a	b	a
2	1B	IWB19967	68.373	b	a		b	b	b	b	a	a	b	a	b	b	a	a	a	b	a	b	b	a	b	b	a	b	a	b	a	a	a	b	a	a	b	b	b	b	a	a	a	b	a	a	a	b	a
2	1B	IWB26008	69.033	b	a		b	b	b	b	a	a	b	a	b	b	a	a	a	b	a	b	b	a	b	b	a	b	a	b	a	a	a	b	a	a	b	b	b	b	a	a	a	b	a	a	a	b	a
2	1B	IWB49345	69.033	b	a		b	b	b	b	a	a	b	a	b	b	a	a	a	b	a	b	b	a	b	b	a	b	a	b	a	a	a	b	a	-	b	b	b	b	a	a	a	b	a	a	a	b	a
2	1B	IWB461	69.478	b	a		b	b	b	b	a	a	b	a	b	b	a	a	a	b	a	b	b	a	b	b	a	b	a	b	a	a	a	b	a	-	b	b	b	b	a	a	a	b	a	a	a	b	a
2	1B	IWB24798	69.922	b	a		b	b	b	b	a	a	b	a	b	b	a	a	a	b	a	b	b	a	b	b	a	b	a	b	a	a	a	b	a	a	b	b	b	b	a	a	a	b	a	a	a	b	a
2	1B	IWB26258	70.82	b	a		b	b	b	b	a	a	b	a	b	b	a	a	a	b	a	b	b	a	b	b	a	b	a	b	a	a	a	b	a	a	b	b	b	b	a	a	a	b	a	a	a	b	a
2	1B	IWB55632	70.827	b	a		b	b	b	b	a	a	b	a	b	b	a	a	a	b	a	b	b	a	b	b	a	b	a	b	a	a	a	b	a	a	b	b	b	b	a	a	a	b	a	a	a	b	a
2	1B	IWB192	70.932	b	a		b	b	b	b	a	a	b	a	b	b	a	a	a	b	a	b	b	a	b	b	a	b	a	b	a	a	a	b	a	-	b	b	b	b	a	a	a	b	a	a	a	b	a
2	1B	IWB37118	72.447	b	a		b	b	b	b	a	a	b	a	b	b	a	a	a	b	a	b	b	a	b	b	a	b	a	b	a	a	a	b	a	-	b	b	b	b	a	a	a	b	a	a	a	b	a
2	1B	IWB11880	73.204	b	a		b	b	b	b	a	a	b	a	b	b	a	a	a	b	a	b	b	a	b	b	a	b	a	b	a	a	a	b	a	-	b	b	b	b	a	a	a	b	a	a	a	b	a
2	1B	IWB221	73.37	b	a		b	b	b	b	a	a	b	a	b	b	a	a	a	b	a	b	b	a	b	b	a	b	a	b	a	a	a	b	a	-	b	b	b	b	a	a	a	b	a	a	a	b	a
2	1B	IWB6814	73.569	b	a		b	b	b	b	a	a	b	a	b	b	a	a	a	b	a	b	b	a	b	b	a	b	a	b	a	a	a	b	a	h	b	b	b	b	a	a	a	b	a	a	a	b	a
2	1B	IWB10524	73.79	b	a		b	b	b	b	a	a	b	a	b	b	a	a	a	b	a	b	b	a	b	b	a	b	a	b	a	a	a	b	a	h	b	b	b	b	a	a	a	b	a	a	a	b	a
2	1B	IWB6900	74.834	b	a		b	b	b	b	a	a	b	a	b	b	a	a	a	b	a	b	b	a	b	b	a	b	a	b	a	a	a	b	a	-	b	b	b	b	a	a	a	b	a	a	a	b	a
2	1B	IWB31964	74.919	b	a		b	b	b	b	a	a	b	a	b	b	a	a	a	b	a	b	b	a	b	b	a	b	a	b	a	a	a	b	a	a	b	b	b	b	a	a	a	b	a	a	a	b	a
2	1B	IWB81246	75.533	b	a		b	b	b	b	a	a	b	a	b	b	a	a	a	b	a	b	b	a	b	b	a	b	a	b	a	a	a	b	a	-	b	b	b	b	a	a	a	b	a	a	a	b	a
2	1B	IWB3348	77.449	b	a		b	b	b	b	a	a	b	a	b	b	a	a	a	b	b	b	b	a	b	b	a	b	a	b	a	a	a	b	a	h	b	b	b	b	a	a	a	b	a	a	a	b	a
2	1B	IWB2222	77.852	b	a		b	b	b	b	a	a	b	a	b	b	a	a	a	b	b	b	b	a	b	b	a	b	a	b	a	a	a	b	a	-	b	b	b	b	a	a	a	b	a	a	a	b	a
2	1B	IWB75875	78.119	b	a		b	b	b	b	a	a	b	a	b	b	a	a	a	b	b	b	b	a	b	b	a	b	a	b	a	a	a	b	a	a	b	b	b	b	a	a	a	b	a	a	a	b	a
2	1B	IWB75427	79.254	b	a		b	b	b	b	a	a	b	b	b	b	a	a	a	b	a	b	b	a	b	b	a	b	a	b	a	a	a	b	a	-	b	b	b	b	a	a	a	b	a	a	a	b	a
2	1B	IWB24627	80.383	b	a		b	b	b	b	a	a	b	b	b	b	a	a	a	b	a	b	b	a	b	b	a	b	a	b	a	a	a	b	a	a	b	b	b	b	a	a	a	b	a	a	a	b	a
2	1B	IWB47134	80.383	b	a		b	b	b	b	a	a	b	b	b	b	a	a	a	b	a	b	b	a	b	b	a	b	a	b	a	a	a	b	a	a	b	b	b	b	a	a	a	b	a	a	a	b	a
2	1B	IWB35864	80.593	b	a		b	b	b	b	a	a	b	b	b	b	a	a	a	b	a	b	b	a	b	b	a	b	a	b	a	-	a	b	a	a	b	b	b	b	a	a	a	b	a	a	a	b	a
2	1B	IWB76450	80.823	b	a		b	b	b	b	a	a	b	b	b	b	a	a	a	b	a	b	b	a	b	b	a	b	a	b	a	b	a	b	a	a	b	b	b	b	a	a	a	b	a	a	a	b	a
2	1B	IWB44285	81.267	b	a		b	b	b	b	a	a	b	b	b	b	a	a	a	b	b	b	b	a	b	b	a	b	a	b	a	b	a	b	a	a	b	b	b	b	a	a	a	b	a	a	a	b	a
2	1B	IWB11607	82.322	b	a		b	b	b	b	a	a	b	b	b	b	a	a	a	b	a	b	b	a	b	b	a	b	a	b	a	-	a	b	a	a	b	b	b	b	a	a	a	b	a	a	a	b	a
2	1B	IWB30875	82.392	b	a		b	b	b	b	a	a	b	b	b	b	a	a	a	b	a	b	b	a	b	b	a	b	a	b	a	h	a	b	a	a	b	b	b	b	a	a	a	b	a	a	a	b	a
2	1B	IWB11284	82.392	b	a		b	b	b	b	a	a	b	b	b	b	a	a	a	b	a	b	b	a	b	b	a	b	a	b	a	h	a	b	a	a	b	b	b	b	a	a	a	b	a	a	a	b	a
2	1B	IWB11168	82.392	b	a		b	b	b	b	a	a	b	b	b	b	a	a	a	b	a	b	b	a	b	b	a	b	a	b	a	h	a	b	a	a	b	b	b	b	a	a	a	b	a	a	a	b	a
2	1B	IWB77274	82.547	b	a		b	b	b	b	a	a	b	b	b	b	a	a	a	b	a	b	b	a	b	b	a	b	a	b	a	-	a	b	a	-	b	b	b	b	a	a	a	b	a	a	a	b	a
2	1B	IWB21121	82.699	b	a		b	b	b	b	a	a	b	b	b	b	a	a	a	b	a	b	b	a	b	b	a	b	a	b	a	b	a	b	a	a	b	b	b	b	a	a	a	b	a	a	a	b	a
2	1B	IWB47790	83.977	b	a		b	b	b	b	a	a	b	a	b	b	a	a	a	b	a	b	b	a	b	b	a	b	a	b	a	b	a	b	a	a	b	b	b	b	a	a	a	b	a	a	a	b	a
2	1B	IWB1335	84.179	b	a		b	b	b	b	a	a	b	a	b	b	a	a	a	b	a	b	b	a	b	b	a	b	a	b	a	b	a	b	a	a	b	b	b	b	a	a	a	b	a	a	a	b	a
2	1B	IWB24969	84.417	b	a		b	b	b	b	a	a	b	a	b	b	a	a	a	b	a	b	b	a	b	b	a	b	a	b	a	b	a	b	a	a	b	b	b	b	a	a	a	b	a	a	a	b	a
2	1B	IWB10630	84.537	b	a		b	b	b	b	a	a	b	a	b	b	a	a	a	b	a	b	b	a	b	b	a	b	a	b	a	b	a	b	a	a	b	b	b	b	a	a	a	b	a	a	a	b	a
2	1B	IWB40993	84.637	b	a		b	b	b	b	a	a	b	a	b	b	a	a	a	b	a	b	b	a	b	b	a	b	a	b	a	b	a	b	a	a	b	b	b	b	a	a	a	b	a	a	a	b	a
2	1B	IWB13774	84.857	b	a		b	b	b	b	a	a	b	a	b	b	a	a	a	b	a	b	b	a	b	b	a	b	a	b	a	b	a	b	a	a	b	b	b	b	a	a	a	b	a	a	a	b	a
2	1B	IWB51604	85.301	b	a		b	b	b	b	a	a	b	a	b	b	a	a	a	b	b	b	b	a	b	b	a	b	a	b	a	b	a	b	a	a	b	b	b	b	a	a	a	b	a	a	a	b	a
2	1B	IWB81042	85.301	b	a		b	b	b	b	a	a	b	a	b	b	a	a	a	b	b	b	b	a	b	b	a	b	a	b	a	b	a	b	a	a	b	b	b	b	a	a	a	b	a	a	a	b	a
2	1B	IWB52353	89.74	b	a		b	b	b	b	a	a	b	b	b	b	a	a	b	b	b	b	b	a	b	b	a	a	a	b	a	b	a	b	a	a	b	a	b	b	a	b	a	a	a	a	a	b	a
2	1B	IWB19579	89.876	b	a		b	b	b	b	a	a	b	b	b	b	a	a	b	b	b	b	b	a	b	b	a	a	a	b	a	b	a	b	a	a	b	a	b	b	a	b	a	a	a	a	a	b	a
2	1B	IWB12292	89.96	b	a		b	b	b	b	a	a	b	b	b	b	a	a	b	b	b	b	b	a	b	b	a	a	a	b	a	b	a	b	a	a	b	a	b	b	a	b	a	a	a	a	a	b	a
2	1B	IWB77351	90.256	b	a		b	b	b	b	a	a	b	b	b	b	a	a	b	b	-	b	b	a	b	b	a	a	a	b	a	b	a	b	a	a	b	a	b	b	a	b	a	a	a	a	a	b	a
2	1B	IWB64848	90.625	b	a		b	b	b	b	a	a	b	b	b	b	a	a	b	b	a	b	b	a	b	b	a	a	a	b	a	b	a	b	a	a	b	a	b	b	a	b	a	a	a	a	a	b	a
2	1B	IWB13836	90.835	b	a		b	b	b	b	a	a	b	b	b	b	a	a	b	b	a	b	b	a	b	b	a	a	a	b	a	b	a	b	a	a	b	a	b	b	a	b	a	a	a	a	a	b	a
2	1B	IWB13176	91.065	b	a		b	b	b	b	a	a	b	b	b	b	a	a	b	b	a	b	b	a	b	b	a	a	a	b	a	b	a	b	a	a	b	a	b	b	a	b	a	a	a	a	a	b	a
2	1B	IWB34913	91.55	b	a		b	b	b	b	a	a	b	b	b	b	a	a	a	b	a	b	b	a	b	b	a	a	a	b	a	b	a	b	a	a	b	a	b	b	a	b	a	a	a	a	a	b	a
2	1B	IWB8134	93.599	b	a		b	b	b	b	a	a	b	b	b	a	a	a	a	b	a	b	b	a	b	b	a	a	a	b	a	b	a	b	a	a	b	a	b	b	a	b	a	a	a	a	b	b	a
2	1B	IWB31909	93.599	b	a		b	b	b	b	a	a	b	b	b	a	a	a	a	b	a	b	b	a	b	b	a	a	a	b	a	b	a	b	a	a	b	a	b	b	a	b	a	a	a	a	b	b	a
2	1B	IWB23636	93.599	b	a		b	b	b	b	a	a	b	b	b	a	a	a	a	b	a	b	b	a	b	b	a	a	a	b	a	b	a	b	a	a	b	a	b	b	a	b	a	a	a	a	b	b	a
2	1B	IWB78762	94.042	b	a		b	b	b	b	a	a	b	b	b	a	a	a	a	b	b	b	b	a	b	b	a	a	a	b	a	b	a	b	a	a	b	a	b	b	a	b	a	a	a	a	b	b	a
2	1B	IWB75690	94.171	b	a		b	b	b	b	a	a	b	b	b	a	a	a	a	b	b	b	b	a	b	b	a	a	a	b	a	b	a	b	a	a	b	a	b	b	a	b	a	a	a	a	b	b	a
2	1B	IWB58217	94.262	b	a		b	b	b	b	a	a	b	b	b	a	a	a	a	b	b	b	b	a	b	b	a	a	a	b	a	b	a	b	a	a	b	a	b	b	a	b	a	a	a	a	b	b	a
2	1B	IWB31943	94.705	b	a		b	b	b	b	a	a	b	b	b	a	a	a	a	b	a	b	b	a	b	b	a	a	a	b	a	b	a	b	a	a	b	a	b	b	a	b	a	a	a	a	b	b	a
2	1B	IWB56696	96.307	b	a		b	b	b	b	a	a	b	b	b	a	a	a	a	b	a	b	b	a	b	b	a	b	a	b	a	b	a	b	a	a	b	a	b	b	a	b	a	a	a	a	b	b	a
2	1B	IWB32500	96.307	b	a		b	b	b	b	a	a	b	b	b	a	a	a	a	b	a	b	b	a	b	b	a	b	a	b	a	b	a	b	a	a	b	a	b	b	a	b	a	a	a	a	b	b	a
2	1B	IWB36985	96.751	b	a		b	b	b	b	a	a	b	b	b	a	a	a	a	b	a	b	b	-	b	b	a	b	a	b	a	b	a	b	a	a	b	a	b	b	a	b	a	a	b	a	b	b	a
2	1B	IWB2605	96.859	b	a		b	b	b	b	a	a	b	b	b	a	a	a	a	b	-	b	b	a	b	b	a	b	a	b	a	b	a	b	a	a	b	a	b	b	a	b	a	a	b	a	b	b	a
2	1B	IWB49515	96.97	b	a		b	b	b	b	a	a	b	b	b	a	a	a	a	b	a	b	b	a	b	b	a	b	a	b	a	b	a	b	a	a	b	a	b	b	a	b	a	a	b	a	b	b	a
2	1B	IWB78342	97.156	b	a		b	b	b	b	a	a	b	b	b	a	a	a	a	b	a	b	b	a	b	b	a	b	a	b	a	b	a	b	a	a	b	a	b	b	a	b	a	a	b	a	b	b	a
2	1B	IWB3191	97.411	b	a		b	b	b	b	a	a	b	b	b	a	a	a	a	b	a	b	b	a	b	b	a	b	a	b	a	b	a	b	a	a	b	a	b	b	a	b	a	a	b	a	b	b	a
2	1B	IWB14755	97.511	b	a		b	b	b	b	a	a	b	b	b	a	a	a	a	b	a	b	b	a	b	b	a	b	a	b	a	b	a	b	a	a	b	a	b	b	a	b	a	a	b	a	b	b	a
2	1B	IWB10226	97.63	b	a		b	b	b	b	a	a	b	b	b	a	a	a	a	b	a	b	b	a	b	b	a	b	a	b	a	b	a	b	a	a	b	a	b	b	a	b	a	a	b	a	b	b	a
2	1B	IWB31680	98.074	b	a		b	b	b	b	a	a	b	b	b	a	a	a	a	b	a	b	b	a	b	b	a	b	a	b	a	b	a	b	a	a	b	a	b	b	a	b	a	a	b	a	b	b	a
2	1B	IWB79513	98.092	b	a		b	b	b	b	a	a	b	b	b	a	a	a	a	b	a	b	b	a	b	b	a	b	a	b	a	b	a	b	a	a	b	a	b	b	a	b	a	a	b	a	b	b	a
2	1B	IWB69319	98.372	b	a		b	b	b	b	a	a	b	b	b	a	a	a	a	b	-	b	b	a	b	b	a	b	a	b	a	b	a	b	a	a	b	a	b	b	a	b	a	a	b	a	b	b	a
2	1B	IWB19613	99.653	b	a		b	b	b	b	a	a	b	b	b	a	a	a	a	b	b	b	a	a	b	b	a	b	a	b	a	b	a	b	a	b	b	a	b	b	a	b	a	a	b	a	b	b	a
2	1B	IWB8798	100.54	b	a		b	b	b	b	a	a	b	b	b	a	a	a	a	b	-	b	a	a	b	b	a	b	a	b	a	b	a	b	a	b	b	a	b	b	a	b	a	a	b	a	b	b	a
2	1B	IWB38674	100.551	b	a		b	b	b	b	a	a	b	b	b	a	a	a	a	b	a	b	a	a	b	b	a	b	a	b	a	b	a	b	a	b	b	a	b	b	a	b	a	a	b	a	b	b	a
2	1B	IWB5796	100.664	b	a		b	b	b	b	a	a	b	b	b	a	a	a	a	b	a	b	a	a	b	b	a	b	a	b	a	b	a	b	a	b	b	a	b	b	a	b	a	a	b	a	b	b	a
2	1B	IWB57213	100.772	b	a		b	b	b	b	a	a	b	b	b	a	a	a	a	b	a	b	a	a	b	b	a	b	a	b	a	b	a	b	a	b	b	a	b	b	a	b	a	a	b	a	b	b	a
2	1B	IWB27998	100.772	b	a		b	b	b	b	a	a	b	b	b	a	a	a	a	b	a	b	a	a	b	b	a	b	a	b	a	b	a	b	a	b	b	a	b	b	a	b	a	a	b	a	b	b	a
2	1B	IWB10880	101.216	b	a		b	b	b	b	a	a	b	b	b	a	a	a	a	b	a	b	a	a	b	b	a	b	a	b	a	b	a	b	a	b	b	a	b	b	a	b	a	a	b	a	b	b	a
2	1B	IWB36872	101.659	b	a		b	b	b	b	a	a	b	b	b	a	a	a	a	b	a	b	a	a	b	b	a	b	a	b	a	b	a	b	a	b	b	a	b	b	a	b	a	a	b	a	b	b	a
2	1B	IWB22186	101.879	b	a		b	b	b	b	a	a	b	b	b	a	a	a	a	b	a	b	a	a	b	b	a	b	a	b	a	b	a	b	a	b	b	a	b	b	a	b	a	a	b	a	b	b	a
2	1B	IWB22510	103.244	b	a		b	b	b	b	a	a	b	b	b	a	a	a	a	b	a	b	a	a	b	b	a	b	a	b	a	b	a	b	a	b	b	a	b	b	a	a	a	a	b	a	b	a	a
2	1B	IWB8944	104.141	b	a		b	b	b	b	a	a	b	b	b	a	a	a	a	b	a	b	a	a	b	b	a	b	a	a	a	b	a	b	a	b	b	a	b	b	a	a	a	a	b	a	b	a	a
2	1B	IWB3338	104.585	b	a		b	b	b	b	a	a	b	b	b	a	a	a	a	b	a	b	a	a	b	b	a	b	a	a	a	b	a	b	a	b	a	a	b	b	a	a	a	a	b	a	b	a	a
2	1B	IWB13336	105.028	b	a		b	b	b	b	a	a	b	b	b	a	a	a	a	b	a	b	a	a	b	b	a	b	a	a	a	b	a	b	a	b	a	a	b	b	b	a	a	a	b	a	b	a	a
2	1B	IWB47886	106.866	b	a		b	b	b	b	a	a	b	b	b	a	a	a	a	b	a	b	a	a	b	b	a	b	a	a	a	b	a	b	a	b	a	a	b	b	b	a	a	a	b	a	b	a	a
2	1B	IWB10104	106.87	b	a		b	b	b	b	a	a	b	b	b	a	a	a	a	b	a	b	a	a	b	b	a	b	a	a	a	b	a	b	a	b	a	a	b	b	b	a	a	a	b	a	b	a	a
2	1B	IWB8677	107.532	b	a		b	b	b	b	a	a	b	b	b	a	a	a	a	b	b	b	a	a	b	b	a	b	a	a	a	b	a	b	a	b	a	a	b	b	b	a	a	a	b	a	b	a	a
2	1B	IWB31916	107.539	b	a		b	b	b	b	a	a	b	b	b	a	a	a	a	b	b	b	a	a	b	b	a	b	a	a	a	b	a	b	a	b	a	a	b	b	b	a	a	a	b	a	b	a	a
2	1B	IWB48469	108.208	b	a		b	b	b	b	a	a	b	b	b	a	a	a	a	b	a	b	a	a	b	b	a	b	a	a	a	b	a	b	a	b	a	a	b	b	b	a	a	a	b	a	b	a	a
2	1B	IWB79326	108.652	b	a		b	b	b	b	a	a	b	b	b	a	a	a	a	b	a	b	a	a	b	b	a	b	a	a	a	b	a	b	a	b	a	a	b	b	b	a	a	a	b	a	b	a	a
2	1B	IWB79325	108.678	b	a		b	b	b	b	a	a	b	b	b	a	a	a	a	b	a	b	a	a	b	b	a	b	a	a	a	b	a	b	a	b	a	a	b	b	b	a	a	a	b	a	b	a	a
2	1B	IWB7621	109.551	b	a		b	b	b	b	a	a	b	b	b	a	a	a	a	b	b	b	a	a	b	b	a	b	a	a	a	b	a	b	a	b	a	a	b	b	b	a	a	a	b	a	b	a	a
2	1B	IWB31027	109.771	b	a		b	b	b	b	a	a	b	b	b	a	a	a	a	b	b	b	a	a	b	b	a	b	a	a	a	b	a	b	a	b	a	a	b	b	b	a	a	a	b	a	b	a	a
2	1B	IWB56771	110.214	b	a		b	b	b	a	a	a	b	b	b	a	a	a	a	b	b	b	a	a	b	b	a	b	a	a	a	b	a	b	a	b	a	a	b	b	b	a	a	a	b	a	b	a	a
2	1B	IWB751	110.658	b	a		b	b	b	a	a	a	b	b	b	a	a	a	a	b	b	b	a	a	b	b	a	b	a	a	a	b	a	b	a	b	a	a	b	b	b	a	a	a	b	a	b	a	a
2	1B	IWB80363	110.668	b	a		b	b	b	a	a	a	-	b	b	a	a	a	a	b	b	b	a	a	b	b	a	b	a	a	a	b	a	b	a	b	a	a	b	b	b	a	a	a	b	a	b	a	a
2	1B	IWB1072	110.672	b	a		b	b	b	a	a	a	b	b	b	a	a	a	a	b	b	b	a	a	b	b	a	b	a	a	a	b	a	b	a	b	a	a	b	b	b	a	a	a	b	a	b	a	a
2	1B	IWB7579	111.326	b	a		b	b	b	a	a	a	b	b	b	a	a	a	a	b	b	b	a	a	b	b	a	b	a	a	a	b	a	b	a	b	a	a	b	b	b	a	a	a	b	a	b	a	a
2	1B	IWB6179	111.441	b	a		b	b	b	a	a	a	b	b	b	a	a	a	a	b	b	b	a	a	b	b	a	b	a	a	a	b	a	b	a	b	a	a	b	b	b	a	a	a	b	a	b	a	a
2	1B	IWB3067	111.546	b	a		b	b	b	a	a	a	b	b	b	a	a	a	a	b	b	b	a	a	b	b	a	b	a	a	a	b	a	b	a	b	a	a	b	b	b	a	a	a	b	a	b	a	a
2	1B	IWB8312	111.989	b	a		b	b	b	a	a	a	b	b	b	a	a	a	a	b	a	b	a	a	b	b	a	b	a	a	a	b	a	b	a	b	a	a	b	b	b	a	a	a	b	a	b	a	a
2	1B	IWB52875	112.887	b	a		b	b	b	a	a	a	b	b	b	a	a	a	a	b	b	b	a	a	b	b	a	b	a	a	a	b	a	b	a	b	a	a	b	b	b	a	a	a	b	a	b	a	a
2	1B	IWB73608	113.373	b	a		b	b	b	a	a	a	b	b	b	a	a	a	a	b	a	b	a	a	b	b	a	b	a	a	a	b	a	b	a	b	a	a	b	b	b	a	a	a	b	a	b	a	a
2	1B	IWB29471	114.339	b	a		b	b	b	a	a	a	b	b	b	a	a	a	a	b	a	b	a	a	b	b	a	b	a	a	a	b	a	b	a	b	a	a	b	b	b	a	a	a	b	a	b	a	a
2	1B	IWB12504	115.812	b	a		b	b	b	a	a	a	b	b	b	a	a	a	a	b	a	b	a	a	b	b	a	b	a	a	a	b	a	b	a	b	a	a	b	b	b	a	a	a	b	a	b	a	a
2	1B	IWB884	116.116	b	a		b	b	b	a	a	a	b	b	b	a	a	a	a	b	-	b	a	a	b	b	a	b	a	a	a	b	a	b	a	b	a	a	b	b	b	a	a	a	b	a	b	a	a
2	1B	IWB25615	116.285	b	a		b	b	b	a	a	a	b	b	b	a	a	a	a	b	b	b	a	a	b	b	a	b	a	a	a	b	a	b	a	b	a	a	b	b	b	a	a	a	b	a	b	a	a
2	1B	IWB1797	116.503	b	a		b	b	b	a	a	a	b	b	b	a	a	a	a	b	b	b	a	a	b	b	a	b	a	a	a	b	a	b	a	b	a	a	b	b	b	a	a	a	b	a	b	a	a
2	1B	IWB29956	116.726	b	a		b	b	b	a	a	a	b	b	b	a	a	a	a	b	b	b	a	a	b	b	a	b	a	a	a	b	a	b	a	b	a	a	b	b	b	a	a	a	b	a	b	a	a
2	1B	IWB9208	116.946	b	a		b	b	b	a	a	a	b	b	b	a	a	a	a	b	b	b	a	a	b	b	a	b	a	a	a	b	a	b	a	b	a	a	b	b	b	a	a	a	b	a	b	a	a
2	1B	IWB6004	117.844	b	a		b	b	b	a	a	a	b	b	b	a	a	a	a	b	a	b	a	a	b	b	a	b	a	a	a	b	a	b	a	b	a	a	b	b	a	a	a	a	b	a	b	a	a
2	1B	IWB50693	117.844	b	a		b	b	b	a	a	a	b	b	b	a	a	a	a	b	a	b	a	a	b	b	a	b	a	a	a	b	a	b	a	b	a	a	b	b	a	a	a	a	b	a	b	a	a
2	1B	IWB3260	118.974	b	a		b	b	b	a	a	a	b	b	a	a	a	a	a	b	a	b	a	a	b	b	a	b	a	a	a	b	a	b	a	b	a	a	b	b	a	a	a	a	b	a	b	a	a
2	1B	IWB54224	118.974	b	a		b	b	-	a	a	a	b	b	a	a	a	a	a	b	a	b	a	a	b	b	a	b	a	a	a	-	a	b	a	b	a	a	b	b	a	a	a	a	b	a	b	a	a
2	1B	IWB10872	123.978	b	a		b	b	b	a	a	a	b	a	a	a	a	a	a	b	a	b	a	a	b	b	b	b	a	a	a	a	a	b	a	b	a	a	b	b	-	a	a	a	b	a	b	a	a
2	1B	IWB78352	123.978	b	a		b	b	b	a	a	a	b	a	a	a	a	a	a	b	a	b	a	a	b	b	b	b	a	a	a	a	a	b	a	b	a	a	b	b	-	a	a	a	b	a	b	a	a
2	1B	IWB71993	123.978	b	a		b	b	b	a	a	a	b	a	a	a	a	a	a	b	a	b	a	a	b	b	b	b	a	a	a	a	a	b	a	b	a	a	b	b	-	a	a	a	b	a	b	a	a
2	1B	IWB78350	123.978	b	a		b	b	b	a	a	a	b	a	a	a	a	a	a	b	a	b	a	a	b	b	b	b	a	a	a	a	a	b	a	b	a	a	b	b	a	a	a	a	b	a	b	a	a
2	1B	IWB4676	124.289	b	a		b	b	b	a	a	a	b	a	a	a	a	a	a	b	a	b	a	a	b	b	b	b	a	a	a	a	a	b	a	b	a	a	b	b	-	a	a	a	b	a	b	a	a
2	1B	IWB72324	124.647	b	a		b	b	b	a	a	a	b	a	a	a	a	a	a	b	a	b	a	a	b	b	b	b	a	a	a	a	a	b	a	b	a	a	b	b	h	a	a	a	b	a	b	a	a
2	1B	IWB71992	124.965	b	a		b	b	b	a	a	a	b	a	a	a	a	a	a	b	a	b	a	a	b	b	b	b	a	a	a	a	a	b	a	b	a	a	b	b	-	a	a	a	b	a	b	a	a
2	1B	IWB35712	125.319	b	a		b	b	b	a	a	a	b	a	a	a	a	a	a	b	a	b	a	a	b	b	b	b	a	a	a	a	a	b	a	b	a	a	b	b	a	a	a	a	b	a	b	a	a
2	1B	IWB1415	126.885	b	a		b	b	b	a	a	a	a	a	a	a	a	a	a	b	a	b	a	a	b	b	b	b	a	a	a	a	a	b	a	b	a	a	b	b	-	a	a	a	b	a	b	a	a
2	1B	IWB3330	126.905	b	a		b	b	b	a	a	a	a	a	a	a	a	a	a	b	a	b	a	a	b	b	b	b	a	a	a	a	a	b	a	b	a	a	b	b	-	a	a	a	b	a	b	a	a
2	1B	IWB35890	126.92	b	a		b	b	b	a	a	a	a	a	a	a	a	a	a	b	a	b	a	a	b	b	b	b	a	a	a	a	a	b	a	b	a	a	b	b	h	a	a	a	b	a	b	a	a
2	1B	IWB7066	127.364	b	a		b	b	b	a	a	a	a	a	a	a	a	a	a	b	b	b	a	a	b	b	b	b	a	a	a	a	a	b	a	b	a	a	b	b	h	a	a	a	b	a	b	a	a
2	1B	IWB72606	127.442	b	a		b	b	b	a	a	a	a	a	a	a	a	a	a	b	b	b	a	a	b	b	b	b	a	a	a	a	a	b	a	b	a	a	b	b	-	a	a	a	b	a	b	a	a
2	1B	IWB25833	128.493	b	a		b	b	b	a	a	a	a	a	a	a	a	a	a	b	b	b	a	a	b	b	b	b	a	a	a	a	a	b	a	b	a	a	b	b	a	a	a	a	b	a	b	a	a
2	1B	IWB56525	129.541	b	a		b	b	b	a	a	a	a	a	a	a	a	a	a	b	b	b	a	a	b	b	b	b	a	a	a	a	a	b	a	b	a	a	b	b	-	a	a	a	b	a	b	a	a
2	1B	IWB51279	129.62	b	a		b	b	b	a	a	a	a	a	a	a	a	a	a	b	b	b	a	a	b	b	b	b	a	a	a	a	a	b	a	b	a	a	b	b	h	a	a	a	b	a	b	a	a
2	1B	IWB11512	130.064	b	a		b	b	b	a	a	a	a	a	a	a	a	a	a	b	b	b	a	a	b	b	b	b	a	a	a	a	a	b	a	b	a	a	b	b	h	a	a	a	b	a	b	a	a
2	1B	IWB5855	130.324	b	a		b	b	b	a	a	a	a	a	a	a	a	a	a	b	b	b	a	a	b	b	b	b	a	a	a	a	a	b	a	b	a	a	b	b	-	a	a	a	b	a	b	a	a
2	1B	IWB66919	130.582	b	a		b	b	b	a	a	a	a	a	a	a	a	a	a	b	b	b	a	a	b	b	b	b	a	a	a	a	a	b	a	b	a	a	b	b	-	a	a	a	b	a	b	a	a
2	1B	IWB9452	131.102	b	a		b	b	b	a	a	a	a	a	a	a	a	a	a	b	a	b	a	a	b	b	b	b	a	a	a	a	a	b	a	b	a	a	b	b	-	a	a	a	b	a	b	a	a
2	1B	IWB13489	131.624	b	a		b	b	b	a	a	a	a	a	a	a	a	a	a	b	a	b	a	a	b	b	b	b	a	a	a	a	a	b	a	b	a	a	b	b	a	a	a	a	b	a	b	a	a
2	1B	IWB47063	132.067	b	a		b	b	b	a	a	a	a	-	a	a	a	a	a	b	a	b	a	a	b	b	b	b	a	a	a	a	a	b	a	b	a	a	b	b	b	a	a	a	b	a	b	a	a
2	1B	IWB13488	132.396	b	a		b	b	b	a	a	a	a	a	a	a	a	a	a	b	a	b	a	a	b	b	b	b	a	a	a	a	a	b	a	b	a	a	b	b	-	a	a	a	b	a	b	a	a
2	1B	IWB9493	132.732	b	a		b	b	b	a	a	a	a	a	a	a	a	a	a	b	a	b	a	a	b	b	b	b	a	a	a	a	a	b	a	b	a	a	b	b	h	a	a	a	b	a	b	a	a
2	1B	IWB13005	134.334	b	a		b	b	b	a	a	a	a	a	a	a	a	a	a	b	a	b	a	a	b	b	b	b	a	a	a	a	a	b	a	b	a	a	b	b	a	a	a	a	b	a	b	a	a
2	1B	IWB73429	134.336	b	a		b	b	b	a	a	a	a	a	a	a	a	a	a	b	a	b	a	a	b	b	b	b	a	a	a	a	a	b	a	b	a	a	b	b	a	a	a	a	b	a	b	a	a
2	1B	IWB23869	134.403	b	a		b	b	b	a	a	a	a	a	a	a	a	a	a	b	a	b	a	a	b	b	b	b	a	a	a	a	a	b	a	b	a	a	b	b	-	a	a	a	b	a	b	a	a
2	1B	IWB2203	135.012	b	a		b	b	b	a	a	a	a	a	a	a	a	a	a	b	a	b	a	a	b	b	b	b	a	a	a	a	a	b	a	b	a	a	b	b	h	a	a	a	b	a	b	a	a
2	1B	IWB2019	135.209	b	a		b	b	b	a	a	a	a	a	a	a	a	a	a	b	a	b	a	a	b	b	b	b	a	a	a	a	a	b	a	b	a	a	b	b	-	a	a	a	b	a	b	a	a
2	1B	IWB13006	135.453	b	a		b	b	b	a	a	a	a	a	a	a	a	a	a	b	a	b	a	a	b	b	b	b	a	a	a	a	a	b	a	b	a	a	b	b	b	a	a	a	b	a	b	a	a
2	1B	IWB21546	136.319	b	a		b	b	b	a	a	a	a	a	a	a	a	a	a	b	b	b	a	a	b	b	b	b	a	a	a	a	a	b	a	b	a	a	b	b	-	a	a	a	b	a	b	a	a
2	1B	IWB46347	136.349	b	a		b	b	b	a	a	a	a	a	a	a	a	a	a	b	b	b	a	a	b	b	b	b	a	a	a	a	a	b	a	b	a	a	b	b	h	a	a	a	b	a	b	a	a
2	1B	IWB29570	138.688	b	a		b	b	b	a	a	a	a	a	a	a	a	a	a	b	b	b	a	a	b	b	b	b	a	a	a	a	a	b	a	b	a	a	b	b	h	a	a	a	b	a	b	a	a
2	1B	IWB70380	139.025	b	a		b	b	b	a	a	a	a	a	a	a	a	a	a	b	b	b	a	a	b	b	b	b	a	a	a	a	a	-	a	b	a	a	b	b	-	a	a	a	b	a	b	a	a
2	1B	IWB66189	139.358	b	a		b	b	b	a	a	a	a	a	a	a	a	a	a	b	b	b	a	a	b	b	b	b	a	a	a	a	a	b	a	b	a	a	b	b	-	a	a	a	b	a	b	a	a
2	1B	IWB22334	139.36	b	a		b	b	b	a	a	a	a	a	a	a	a	a	a	b	b	b	a	a	b	b	b	b	a	a	a	a	a	b	a	b	a	a	b	b	b	a	a	a	b	a	b	a	a
2	1B	IWB1371	139.361	b	a		b	b	b	a	a	a	a	a	a	a	a	a	a	b	b	b	a	a	b	b	b	b	a	a	a	a	a	b	a	b	a	a	b	b	-	a	a	a	b	a	b	a	a
2	1B	IWB6777	142.982	b	a		b	b	b	a	a	a	a	a	a	a	a	a	a	b	b	b	a	a	b	b	b	b	a	b	a	a	a	b	a	b	a	a	b	b	h	a	a	a	b	a	b	b	a
2	1B	IWB6213	142.986	b	a		b	b	b	a	a	a	a	a	a	a	a	a	a	b	b	b	a	a	b	b	b	b	a	b	a	a	a	b	a	b	a	a	b	b	-	a	a	a	b	a	b	b	a
2	1B	IWB6805	145.569	b	a		b	b	b	a	a	a	a	a	a	a	a	a	a	b	b	b	b	a	b	b	b	b	a	b	a	a	a	b	a	b	a	a	b	b	a	a	a	a	b	a	b	b	a
2	1B	IWB2272	145.692	b	a		b	b	b	a	a	a	a	a	a	a	a	a	a	b	b	b	b	a	b	b	b	b	a	b	a	a	a	b	a	b	a	a	b	b	a	a	a	a	b	a	b	b	a
2	1B	IWB54119	145.79	b	a		b	b	b	a	a	a	a	a	a	a	a	a	a	b	b	b	b	a	b	b	b	b	a	b	a	a	a	b	a	b	a	a	b	b	a	a	a	a	b	a	b	b	a
2	1B	IWB27173	147.862	b	a		b	b	b	a	a	a	a	a	a	a	a	a	a	b	b	a	b	a	b	b	b	b	a	b	a	a	a	b	a	b	a	a	b	b	a	a	a	a	b	a	b	b	a
2	1B	IWB10933	147.878	b	a		b	b	b	a	a	a	a	a	a	a	a	a	a	b	b	a	b	a	b	b	b	b	a	b	a	a	a	b	a	b	a	a	b	b	a	a	a	a	b	a	b	b	a
2	1B	IWB27057	147.903	b	a		b	b	b	a	a	a	a	a	a	a	a	a	a	b	b	a	b	a	b	b	b	b	a	b	a	a	a	b	a	b	a	a	b	b	a	a	a	a	b	a	b	b	a
2	1B	IWB35891	148.774	b	a		b	b	b	a	a	a	a	a	b	a	a	a	a	b	b	a	b	a	b	b	b	b	a	b	a	a	a	b	a	b	a	a	b	b	a	a	a	a	b	a	b	b	a
2	1B	IWB8004	148.869	b	a		b	b	b	a	a	a	a	a	b	a	a	a	a	b	b	a	b	a	b	b	b	b	a	b	a	a	a	b	a	b	a	a	b	b	a	a	a	a	b	a	b	b	a
2	1B	IWB3140	148.996	b	a		b	b	b	a	a	a	a	a	b	a	a	a	a	b	b	a	b	a	b	b	b	b	a	b	a	a	a	b	a	b	a	a	b	b	a	a	a	a	b	a	b	b	a
2	1B	IWB9182	152.092	b	a		b	b	b	a	a	a	a	a	b	a	a	a	a	b	b	a	b	a	b	b	b	b	a	b	a	a	a	b	a	b	a	a	b	b	a	a	a	a	b	b	b	b	a
2	1B	IWB41964	152.112	b	a		b	b	b	a	a	a	a	a	b	a	a	a	a	b	b	a	b	a	b	b	b	b	a	b	a	a	a	b	a	b	a	a	b	b	a	a	a	a	b	b	b	b	a
2	1B	IWB8409	152.989	b	a		b	b	b	a	a	a	a	a	b	a	a	a	a	b	b	a	b	a	b	b	b	b	a	b	a	a	a	b	a	b	a	a	b	b	a	a	a	a	b	b	b	b	a
2	1B	IWB73299	152.989	b	a		b	b	b	a	a	a	a	a	b	a	a	a	a	b	b	a	b	a	b	b	b	b	a	b	a	a	a	b	a	b	a	a	b	b	a	a	a	a	b	b	b	b	a
2	1B	IWB7459	153.005	b	a		b	b	b	a	a	a	a	a	b	a	a	a	a	b	b	a	b	a	b	b	b	b	a	b	a	a	a	b	a	b	a	a	b	b	a	a	a	a	b	b	b	b	a
2	1B	IWB14791	153.886	b	a		b	b	b	a	a	a	b	a	b	a	a	a	a	b	b	a	b	a	b	b	b	b	a	b	a	a	a	b	a	b	a	a	b	b	a	a	a	a	b	b	b	b	a
2	1B	IWB3715	154.33	b	a		b	b	b	a	a	a	b	b	b	a	a	a	a	b	b	a	b	a	b	b	b	b	a	b	a	a	a	b	a	b	a	a	b	b	a	a	a	a	b	b	b	b	a
2	1B	IWB53317	154.773	b	a		b	b	b	a	a	a	b	b	b	a	a	a	a	b	b	a	b	a	b	b	b	b	a	b	a	a	a	b	a	b	a	a	b	b	a	a	a	a	b	b	b	b	a
2	1B	IWB10786	155.217	b	a		b	b	b	a	a	a	b	b	b	a	a	a	a	b	b	a	b	a	b	b	b	b	a	b	a	a	a	b	a	b	b	a	b	b	a	a	a	a	b	b	b	b	a
2	1B	IWB3081	155.66	b	a		b	b	b	a	a	a	b	b	b	a	a	a	a	b	a	a	b	a	b	b	b	b	a	b	a	a	a	b	a	b	b	a	b	b	a	a	a	a	b	b	b	b	a
2	1B	IWB31692	155.66	b	a		b	b	b	a	a	a	b	b	b	a	a	a	a	b	a	a	b	a	b	b	b	b	a	b	a	a	a	b	a	b	b	a	b	b	a	a	a	a	b	b	b	b	a
2	1B	IWB31740	156.103	b	a		b	b	b	a	a	a	b	b	b	a	a	a	a	b	a	a	b	a	b	b	b	b	a	b	a	a	a	b	a	b	b	a	b	b	a	a	a	a	b	b	b	b	a
2	1B	IWB31739	156.547	b	a		b	b	b	a	a	a	b	b	b	a	a	a	a	b	b	a	b	a	b	b	b	b	a	b	a	a	a	b	a	b	b	a	b	b	a	a	a	a	b	b	b	b	a
2	1B	IWB13472	157.444	b	a		b	b	b	a	a	a	b	b	b	a	a	a	a	b	b	a	b	a	b	b	b	b	a	b	a	a	a	b	a	b	b	a	b	b	a	a	a	a	b	b	b	b	a
2	1B	IWB6507	157.888	b	a		b	b	b	a	a	a	b	b	b	a	a	a	a	b	a	a	b	a	b	b	b	b	a	b	a	a	a	b	a	b	b	a	b	b	a	a	a	a	b	b	b	b	a
2	1B	IWB25646	163.18	b	a		b	b	a	a	a	a	b	b	b	a	a	b	a	b	a	a	b	a	b	b	b	b	a	b	b	b	a	b	a	b	b	a	b	b	a	a	a	a	b	b	b	b	a
2	1B	IWB34652	164.544	b	a		b	b	a	a	a	a	b	b	b	a	a	b	a	b	a	a	b	a	b	b	b	b	b	b	b	b	a	b	a	a	b	a	b	b	a	a	a	a	b	b	b	b	a
2	1B	IWB72918	166.886	b	a		b	b	a	a	a	a	b	b	b	a	a	b	a	b	a	a	a	a	b	b	b	b	b	b	b	b	a	b	a	a	b	a	b	b	a	a	a	a	b	b	b	b	a
2	1B	IWB73714	168.493	b	a		b	b	a	a	a	a	b	b	b	a	a	b	a	b	a	a	a	a	b	b	b	a	b	b	b	b	a	b	a	a	b	a	b	b	a	a	a	a	b	b	b	b	a
2	1B	IWB12335	168.713	b	a		b	b	a	a	a	a	b	b	b	a	a	b	a	b	h	a	a	a	b	b	b	a	b	b	b	b	a	b	a	a	b	a	b	b	a	a	a	a	b	b	b	b	a
2	1B	IWB12210	168.977	b	a		b	b	a	a	a	a	b	b	b	a	a	b	a	b	-	a	a	a	b	b	b	a	b	b	b	b	a	b	a	a	b	a	b	b	a	a	a	a	b	b	b	b	a
2	1B	IWB62487	169.297	b	a		b	b	a	a	a	a	b	b	b	a	a	b	a	b	-	a	a	a	b	b	b	a	b	b	b	b	a	b	a	a	b	a	b	b	a	a	a	a	b	b	b	b	a
2	1B	IWB9613	169.692	b	a		b	b	a	a	a	a	b	b	b	a	a	b	a	b	b	a	a	a	b	b	b	a	b	b	b	b	a	b	a	a	b	a	b	b	a	a	a	a	b	b	b	b	a
2	1B	IWB8817	169.826	b	a		b	b	a	a	a	a	b	b	b	a	a	b	a	b	b	a	a	a	b	b	b	a	b	b	b	b	a	b	a	a	b	a	b	b	a	a	a	a	b	b	b	b	a
2	1B	IWB9772	173.197	b	a		b	a	a	a	a	a	b	b	b	a	a	b	a	b	b	a	a	a	a	b	b	a	b	b	b	b	b	b	a	a	b	a	b	b	a	a	a	a	b	b	b	b	a
2	1B	IWB79603	173.64	b	a		b	a	a	a	a	a	b	b	b	a	a	b	a	b	a	a	a	a	a	b	b	a	b	b	b	b	b	b	a	a	b	a	b	b	a	a	a	a	b	b	b	b	a
2	1B	IWB34947	173.64	b	a		b	a	a	a	a	a	b	b	b	a	a	b	a	b	a	a	a	a	a	b	b	a	b	b	b	b	b	b	a	a	b	a	b	b	a	a	a	a	b	b	b	b	a
2	1B	IWB2673	174.083	b	a		b	a	a	a	a	a	b	b	b	a	a	b	a	b	a	a	a	a	a	b	b	a	b	b	b	b	b	b	a	a	b	a	b	b	a	a	a	a	b	a	b	b	a
2	1B	IWB72244	175.926	b	a		b	a	a	a	a	a	b	b	b	a	a	b	b	b	b	a	a	a	a	b	b	a	b	a	b	b	b	b	a	a	b	a	b	b	a	a	a	a	b	a	b	b	a
2	1B	IWB7523	175.926	b	a		b	a	a	a	a	a	b	b	b	a	a	b	b	b	b	a	a	a	a	b	b	a	b	a	b	b	b	b	a	a	b	a	b	b	a	a	a	a	b	a	b	b	a
2	1B	IWB36253	176.447	b	a		b	a	a	a	a	a	b	b	b	a	a	b	b	b	a	a	a	a	a	b	b	a	b	a	b	b	b	b	a	a	b	a	b	b	a	a	a	a	b	a	b	b	a
2	1B	IWB68093	179.208	b	a		a	a	a	a	a	a	b	b	b	a	a	b	b	b	a	b	a	a	a	b	b	a	b	a	b	b	b	b	a	a	b	a	b	b	a	a	a	a	b	a	b	b	a
2	1B	IWB35151	179.208	b	a		a	a	a	a	a	a	b	b	b	a	a	b	b	b	a	b	a	a	a	b	b	a	b	a	b	b	b	b	a	a	b	a	b	b	a	a	a	a	b	a	b	b	a
2	1B	IWB31957	179.651	b	a		a	a	a	a	a	a	b	b	b	a	a	b	b	b	a	b	a	a	a	b	b	a	b	a	b	b	b	b	a	a	b	a	b	b	a	a	a	a	b	a	b	b	a
2	1B	IWB45606	180.549	b	a		a	a	a	a	a	a	b	b	b	a	a	b	b	b	a	b	a	a	a	b	b	a	b	a	b	b	b	b	a	a	b	a	b	b	a	a	a	a	b	a	b	b	a
2	1B	IWB8982	180.771	b	a		a	a	a	a	a	a	b	b	b	a	a	b	b	b	a	b	a	a	a	b	b	a	b	a	b	b	b	b	a	a	b	a	b	b	a	a	a	a	b	a	b	b	a
2	1B	IWB5319	180.99	b	a		a	a	a	a	a	a	b	b	b	a	a	b	b	b	a	b	a	a	a	b	b	a	b	a	b	b	b	b	a	a	b	a	b	b	a	a	a	a	b	a	b	b	a
2	1B	IWB34435	181.21	b	a		a	a	a	a	a	a	b	b	b	a	a	b	b	b	a	b	a	a	a	b	b	a	b	a	b	b	b	b	a	a	b	a	b	b	a	a	a	a	b	a	b	b	a
2	1B	IWB76313	181.653	b	a		a	a	a	a	a	a	b	b	b	a	a	b	b	b	b	b	a	a	a	b	b	a	b	a	b	b	b	b	a	a	b	a	b	b	a	a	a	a	b	a	b	b	a
2	1B	IWB49490	181.76	b	a		a	a	a	a	a	a	b	b	b	a	a	b	b	b	b	b	a	a	a	b	b	a	b	a	b	b	b	b	a	a	b	a	b	b	a	a	a	a	b	a	b	b	a
2	1B	IWB48380	181.873	b	a		a	a	a	a	a	a	b	b	b	a	a	b	b	b	b	b	a	a	a	b	b	a	b	a	b	b	b	b	a	a	b	a	b	b	a	a	a	a	b	a	b	b	a
2	1B	IWB61545	182.741	b	a		a	a	a	a	a	a	b	b	b	a	a	b	b	b	b	b	a	a	a	b	b	a	b	a	b	b	b	b	a	a	b	a	b	b	a	a	a	a	b	a	b	b	a
2	1B	IWB4202	182.769	b	a		a	a	a	a	a	a	b	b	b	a	a	b	b	b	-	b	a	a	a	b	b	a	b	a	b	b	b	b	a	a	b	a	b	b	a	a	a	a	b	a	b	b	a
2	1B	IWB54455	182.774	b	a		a	a	a	a	a	a	b	b	b	a	a	b	b	b	b	b	a	a	a	b	b	a	b	a	b	b	b	b	a	a	b	a	b	b	a	a	a	a	b	a	b	b	a
2	1B	IWB59942	185.353	b	a		a	a	a	a	a	a	b	b	b	a	a	b	b	b	b	b	a	a	a	b	b	a	b	a	b	b	b	b	a	a	b	a	b	b	a	a	a	a	b	a	b	b	a
2	1B	IWB6930	185.812	b	a		a	a	a	a	a	a	b	b	b	a	a	b	b	b	a	b	a	a	a	b	b	a	b	a	b	b	b	b	a	a	b	a	b	b	a	a	a	a	b	a	b	b	a
3	1D	IWB77823	0	b	a		a	a	b	a	a	b	b	a	a	b	b	a	a	b	a	a	a	a	a	b	a	a	a	b	a	a	a	a	b	b	-	b	b	b	a	b	b	b	a	a	b	a	b
3	1D	IWB38561	4.519	b	a		a	a	b	a	a	b	b	a	a	b	b	a	a	b	a	b	a	a	a	b	a	a	a	b	a	a	a	a	b	b	b	b	b	b	a	b	b	b	a	a	a	a	b
3	1D	IWB708	4.522	b	a		a	a	b	a	a	b	b	a	a	b	b	a	a	b	a	b	a	a	a	b	a	a	a	b	a	a	a	a	b	b	-	b	b	b	a	b	b	b	a	a	a	a	b
3	1D	IWB2192	6.439	b	a		a	a	b	a	a	b	b	a	a	b	b	a	a	b	a	b	a	a	a	b	a	a	a	b	a	a	a	a	b	b	-	b	b	b	a	b	b	b	a	a	b	a	b
3	1D	IWB37574	7.047	b	a		a	a	b	a	a	b	b	a	a	b	b	a	a	b	a	b	a	a	a	b	a	a	a	b	a	a	a	a	b	b	a	b	b	b	a	b	b	b	a	a	b	a	b
3	1D	IWB77798	7.048	b	a		a	a	b	a	a	b	b	a	a	b	b	a	a	b	a	b	a	a	a	b	a	a	a	b	a	a	a	a	b	b	a	b	b	b	a	b	b	b	a	a	b	a	b
3	1D	IWB34880	8.412	b	a		a	a	b	a	a	b	b	a	a	b	b	a	a	b	a	b	a	a	a	b	a	a	a	b	a	a	a	a	b	b	a	b	b	b	a	b	b	b	a	a	b	a	b
3	1D	IWB20760	9.69	b	a		a	a	b	a	a	b	b	a	a	b	b	a	a	b	a	b	a	a	a	b	a	a	a	b	a	a	a	a	b	b	a	b	b	b	a	b	b	b	a	a	b	a	b
3	1D	IWB65387	10.333	b	a		a	a	b	a	a	b	b	a	a	b	b	a	a	b	b	b	a	a	a	b	a	a	a	b	a	a	a	a	b	b	a	b	b	b	a	b	b	b	a	a	b	a	b
3	1D	IWB36154	12.322	b	a		a	a	b	b	a	b	b	a	a	b	b	a	a	b	b	b	a	a	a	b	a	a	a	b	a	a	a	a	b	b	a	b	b	b	a	b	b	b	a	a	b	a	b
3	1D	IWB9571	12.331	b	a		a	a	b	b	a	b	b	a	a	b	b	a	a	b	b	b	a	a	a	b	a	a	a	b	a	a	a	a	b	b	a	b	b	b	a	b	b	b	a	a	b	a	b
3	1D	IWB25427	12.433	b	a		a	a	b	b	a	b	b	a	a	b	b	a	a	b	b	b	a	a	a	b	a	a	a	b	a	a	a	a	b	b	a	b	b	b	a	b	b	b	a	a	b	a	b
3	1D	IWB26128	12.979	b	a		a	a	b	b	a	b	b	a	a	b	b	a	a	b	b	b	a	a	a	b	a	a	a	b	a	a	a	a	b	b	a	b	b	b	a	b	b	b	a	a	b	a	b
3	1D	IWB7530	12.992	b	a		a	a	b	b	a	b	b	a	a	b	b	a	a	b	b	b	a	a	a	b	a	a	a	b	a	a	a	a	b	b	a	b	b	b	a	b	b	b	a	a	b	a	b
3	1D	IWB2175	13.361	b	a		a	a	b	b	a	b	b	a	a	b	b	a	a	b	b	b	a	a	a	b	a	a	a	b	a	a	a	a	b	b	a	b	b	b	a	b	b	b	a	a	b	a	b
3	1D	IWB11308	13.655	b	a		a	a	-	b	a	b	b	a	a	b	b	a	a	b	b	b	a	a	a	b	a	a	a	b	a	a	a	a	b	b	a	b	b	b	a	b	b	b	a	a	b	a	b
3	1D	IWB9132	13.659	b	a		a	a	b	b	a	b	b	a	a	b	b	a	a	b	b	b	a	a	a	b	a	a	a	b	a	a	a	a	b	b	a	b	b	b	a	b	b	b	a	a	b	a	b
3	1D	IWB46003	13.659	b	a		a	a	b	b	a	b	b	a	a	b	b	a	a	b	b	b	a	a	a	b	a	a	a	b	a	a	a	a	b	b	a	b	b	b	a	b	b	b	a	a	b	a	b
3	1D	IWB37391	15.502	b	a		a	a	b	b	a	b	b	a	a	b	b	a	a	b	b	b	a	a	a	b	a	a	a	b	a	a	a	a	b	b	a	b	b	b	a	b	b	b	a	a	b	a	b
3	1D	IWB6668	15.812	b	a		a	a	b	b	a	b	b	a	a	b	b	a	a	b	b	b	a	a	a	b	a	a	a	b	a	a	-	a	b	b	-	b	b	b	a	b	b	b	a	a	b	a	b
3	1D	IWB6579	16.169	b	a		a	a	b	b	a	b	b	a	a	b	b	a	a	b	b	b	a	a	a	b	a	a	a	b	a	a	h	a	b	b	h	b	b	b	a	b	b	b	a	a	b	a	b
3	1D	IWB12249	16.541	b	a		a	a	b	b	a	b	b	a	a	b	b	a	a	b	b	b	a	a	a	b	a	a	a	b	a	a	-	a	b	b	-	b	b	b	a	b	b	b	a	a	b	a	b
3	1D	IWB6558	16.841	b	a		a	a	b	b	a	b	b	a	a	b	b	a	a	b	b	b	a	a	a	b	a	a	a	b	a	a	b	a	b	b	b	b	b	b	a	b	b	b	a	a	b	a	b
3	1D	IWB22792	18.684	b	a		a	a	b	b	a	b	b	a	a	b	b	a	a	b	b	b	a	a	a	b	a	a	a	b	a	a	-	a	b	b	-	b	b	b	a	b	b	b	a	a	b	a	b
3	1D	IWB31937	19.561	b	a		a	a	b	b	b	b	b	a	a	b	b	a	a	b	b	b	a	a	a	b	a	a	a	b	a	a	b	a	b	b	-	b	b	b	a	b	b	b	a	a	b	a	b
3	1D	IWB31933	19.581	b	a		a	a	b	b	b	b	b	a	a	b	b	a	a	b	b	b	a	a	a	b	a	a	a	b	a	a	b	a	b	b	b	b	b	b	a	b	b	b	a	a	b	a	b
3	1D	IWB12311	19.958	b	a		a	a	b	b	b	b	b	a	a	b	b	a	a	b	b	b	a	a	a	b	a	a	a	b	a	a	-	a	b	b	-	b	b	b	a	b	b	b	a	a	b	a	b
3	1D	IWB11081	20.47	b	a		a	a	b	b	b	b	b	a	a	b	b	a	a	b	b	b	a	a	a	b	a	a	a	b	a	a	h	a	b	b	h	b	b	b	a	b	b	b	a	a	b	a	b
3	1D	IWB76366	21.137	b	a		a	a	b	b	a	b	b	a	a	b	b	a	a	b	b	b	a	a	a	b	a	a	a	b	a	a	-	a	b	b	-	b	b	b	a	b	b	b	a	a	b	a	b
3	1D	IWB8432	21.139	b	a		a	a	b	b	a	b	b	a	a	b	b	a	a	b	b	b	a	a	a	b	a	a	a	b	a	a	h	a	b	b	h	b	b	b	a	b	b	b	a	a	b	a	b
3	1D	IWB19917	21.456	b	a		a	a	b	b	a	b	b	a	a	b	b	a	a	b	b	b	a	a	a	b	a	a	-	b	a	a	-	a	b	b	-	b	b	b	a	b	b	b	a	a	b	a	b
3	1D	IWB76367	21.779	b	a		a	a	b	b	a	b	b	a	a	b	b	a	a	b	b	b	a	a	a	b	a	a	a	b	a	a	-	a	b	b	-	b	b	b	a	b	b	b	a	a	b	a	b
3	1D	IWB8524	21.81	b	a		a	a	b	b	a	b	b	a	a	b	b	a	a	b	b	b	a	a	a	b	a	a	a	b	a	a	a	a	b	b	a	b	b	b	a	b	b	b	a	a	b	a	b
3	1D	IWB11036	22.254	b	a		a	a	b	b	b	b	b	a	a	b	b	a	a	b	b	b	a	a	a	b	a	a	a	b	a	a	a	a	b	b	a	b	b	b	a	b	b	b	a	a	b	a	b
3	1D	IWB46853	22.463	b	a		a	a	b	b	b	b	b	a	a	b	b	a	a	b	-	b	a	a	a	b	a	a	a	b	a	a	-	a	b	b	-	b	b	b	a	b	b	b	a	a	b	a	b
3	1D	IWB58389	22.697	b	a		a	a	b	b	b	b	b	a	a	b	b	a	a	b	a	b	a	a	a	b	a	a	a	b	a	a	a	a	b	b	a	b	b	b	a	b	b	b	a	a	b	a	b
3	1D	IWB24131	31.478	b	a		a	a	b	b	b	b	b	a	a	b	b	a	a	b	a	a	a	a	a	b	b	a	a	b	a	b	a	a	b	b	a	b	a	b	a	b	b	b	a	a	b	a	a
3	1D	IWB1071	31.712	b	a		a	a	b	b	b	b	b	a	a	b	b	a	a	b	a	a	a	a	a	b	b	a	a	b	a	b	a	a	b	b	a	b	a	b	a	b	b	b	a	a	b	a	a
3	1D	IWB15488	31.919	b	a		a	a	b	b	b	b	b	a	a	b	b	a	a	b	a	a	a	a	a	b	b	a	a	b	a	b	a	a	b	b	a	b	a	b	a	b	b	b	a	a	b	a	a
3	1D	IWB7916	32.362	b	a		a	a	b	b	b	b	b	a	a	b	b	a	a	b	b	a	a	a	a	b	b	a	a	b	a	b	a	a	b	b	a	b	a	b	a	b	b	b	a	a	b	a	a
3	1D	IWB75375	32.475	b	a		a	a	b	b	b	b	b	a	a	b	b	a	a	b	b	a	a	a	a	b	b	a	a	b	a	b	a	a	b	b	a	b	a	b	a	b	b	b	a	a	b	a	a
3	1D	IWB8310	32.584	b	a		a	a	b	b	b	b	b	a	a	b	b	a	a	b	b	a	a	a	a	b	b	a	a	b	a	b	a	a	b	b	a	b	a	b	a	b	b	b	a	a	b	a	a
3	1D	IWB17311	32.707	b	a		a	a	b	b	b	b	b	a	a	b	b	a	a	b	b	a	a	a	a	b	b	a	a	b	a	b	a	a	b	b	a	b	a	b	a	b	b	b	a	a	b	a	a
3	1D	IWB15693	32.804	b	a		a	a	b	b	b	b	b	a	a	b	b	a	a	b	b	a	a	a	a	b	b	a	a	b	a	b	a	a	b	b	a	b	a	b	a	b	b	b	a	a	b	a	a
3	1D	IWB6949	33.01	b	a		a	a	b	b	b	b	b	a	a	b	b	a	a	b	b	a	a	a	a	b	b	a	a	b	a	b	a	a	b	b	a	b	a	b	a	b	b	b	a	a	b	a	a
3	1D	IWB7396	33.247	b	a		a	a	b	b	b	b	b	a	a	b	b	a	a	b	b	a	a	a	a	b	b	a	a	b	a	b	a	a	b	b	a	b	a	b	a	b	b	b	a	a	b	a	a
3	1D	IWB18378	33.69	b	a		a	a	b	b	b	b	b	a	a	b	b	a	a	b	b	a	a	a	a	b	b	a	a	b	a	b	a	a	b	b	a	b	a	b	a	b	b	b	a	a	b	a	a
3	1D	IWB13406	33.69	b	a		a	a	b	b	b	b	b	a	a	b	b	a	a	b	b	a	a	a	a	b	b	a	a	b	a	b	a	a	b	b	a	b	a	b	a	b	b	b	a	a	b	a	a
3	1D	IWB17662	34.134	b	a		a	a	b	b	b	b	b	a	a	b	b	a	a	b	b	a	a	a	a	b	b	a	a	b	a	b	a	a	b	b	a	b	a	b	a	b	b	b	a	a	b	a	a
3	1D	IWB59070	34.58	b	a		a	a	b	b	b	b	b	a	a	b	b	a	a	b	b	a	a	a	a	b	b	a	a	b	a	b	a	a	b	b	a	b	a	b	a	b	b	b	a	a	b	a	a
3	1D	IWB11602	35.027	b	a		a	a	b	b	b	b	b	a	a	b	b	a	a	b	a	a	a	a	a	b	b	a	a	b	a	b	a	a	b	b	a	b	a	b	a	b	b	b	a	a	b	a	a
3	1D	IWB22866	35.259	b	a		a	a	b	b	b	b	b	a	a	b	b	a	a	b	a	a	a	a	a	b	b	a	a	b	a	b	a	a	b	b	a	b	a	b	a	b	b	b	a	a	b	a	a
3	1D	IWB10914	35.469	b	a		a	a	b	b	b	b	b	a	a	b	b	a	a	b	a	a	a	a	a	b	b	a	a	b	a	b	a	a	b	b	a	b	a	b	a	b	b	b	a	a	b	a	a
3	1D	IWB25852	35.913	b	a		a	a	b	b	b	b	b	a	a	b	b	a	a	b	a	a	a	a	a	b	b	a	a	b	a	b	a	a	b	b	a	b	a	b	a	b	b	b	a	a	b	a	a
3	1D	IWB7806	35.913	b	a		a	a	b	b	b	b	b	a	a	b	b	a	a	b	-	a	a	a	a	b	b	a	a	b	a	b	a	a	b	b	a	b	a	b	a	b	b	b	a	a	b	a	a
3	1D	IWB16911	36.29	b	a		a	a	b	b	b	b	b	a	a	b	b	a	a	b	a	a	a	a	a	b	b	a	a	b	a	b	a	a	b	b	a	b	a	b	a	b	b	b	a	a	b	a	a
3	1D	IWB21572	36.8	b	a		a	a	b	b	b	b	b	a	a	b	b	a	a	b	a	a	a	a	a	b	b	a	a	b	a	b	a	a	b	b	a	b	a	b	a	b	b	b	a	a	b	a	a
3	1D	IWB21573	37.06	b	a		a	a	b	b	b	b	b	a	a	b	b	a	a	b	a	a	a	a	a	b	b	a	a	b	a	b	a	a	b	b	a	b	a	b	a	b	b	b	a	a	b	a	a
3	1D	IWB18376	37.24	b	a		a	a	b	b	b	b	b	a	a	b	b	a	a	b	a	a	a	a	a	b	b	a	a	b	a	b	a	a	b	b	a	b	a	b	a	b	b	b	a	a	b	a	a
3	1D	IWB22674	37.511	b	a		a	a	b	b	b	b	b	a	a	b	b	a	a	b	a	a	a	a	a	b	b	a	a	b	a	b	a	a	b	b	a	b	a	b	a	b	b	b	a	a	b	a	a
3	1D	IWB26984	37.91	b	a		a	a	b	b	b	b	b	a	a	b	b	a	a	b	a	a	a	a	a	b	b	a	a	b	a	b	a	a	b	b	a	b	a	b	a	b	b	b	a	a	b	a	a
3	1D	IWB65070	38.611	b	a		a	a	b	b	b	b	b	a	a	b	b	a	a	b	a	a	a	a	a	a	b	a	a	b	a	b	a	a	b	b	a	b	a	b	a	b	b	b	a	a	b	a	a
3	1D	IWB81050	44.17	b	a		a	a	b	b	b	b	b	a	a	b	b	a	a	b	a	a	a	b	b	a	b	a	a	b	a	b	b	a	b	b	a	a	a	b	a	b	b	b	a	a	b	a	a
3	1D	IWB76920	44.198	b	a		a	a	b	b	b	b	b	a	a	b	b	a	a	b	a	a	a	b	b	a	b	a	a	b	a	b	b	a	b	b	a	a	a	b	a	b	b	b	a	a	b	a	a
3	1D	IWB36527	45.067	b	a		a	a	b	b	b	b	b	a	a	b	b	a	a	b	a	a	a	b	b	a	b	a	a	b	a	b	b	a	b	b	a	a	a	b	a	b	b	b	a	a	b	a	a
3	1D	IWB76533	45.736	b	a		a	a	b	b	b	b	b	a	a	b	b	a	a	b	h	a	a	b	b	a	b	a	a	b	a	b	b	a	b	b	a	a	a	b	a	b	b	b	a	a	b	a	a
3	1D	IWB3939	45.739	b	a		a	a	b	b	b	b	b	a	a	b	b	a	a	b	-	a	a	b	b	a	b	a	a	b	a	b	b	a	b	b	a	a	a	b	a	b	b	b	a	a	b	a	a
3	1D	IWB28345	46.399	b	a		a	a	b	b	b	b	b	a	a	b	b	a	a	b	-	a	a	b	b	a	b	a	a	b	a	b	b	a	b	b	a	a	a	b	a	b	b	b	a	a	b	a	a
3	1D	IWB44725	46.405	b	a		a	a	b	b	b	b	b	a	a	b	b	a	a	b	b	a	a	b	b	a	b	a	a	b	a	b	b	a	b	b	a	a	a	b	a	b	b	b	a	a	b	a	a
3	1D	IWB14030	46.405	b	a		a	a	b	b	b	b	b	a	a	b	b	a	a	b	b	a	a	b	b	a	b	a	a	b	a	b	b	a	b	b	a	a	a	b	a	b	b	b	a	a	b	a	a
3	1D	IWB76226	46.848	b	a		a	a	b	b	b	b	b	a	a	b	b	a	a	b	b	a	a	b	b	a	b	a	a	b	a	b	b	a	b	b	a	a	a	b	a	b	b	b	a	a	b	a	a
3	1D	IWB1009	46.848	b	a		a	a	b	b	b	b	b	a	a	b	b	a	a	b	b	a	a	b	b	a	b	a	a	b	a	b	b	a	b	b	a	a	a	b	a	b	b	b	a	a	b	a	a
3	1D	IWB75614	47.007	b	a		a	a	b	b	b	b	b	a	a	b	b	a	a	b	b	a	a	b	b	a	b	a	a	b	a	b	b	a	b	b	a	a	a	b	a	b	b	b	a	a	b	a	a
3	1D	IWB35429	47.155	b	a		a	a	b	b	b	b	b	a	a	b	b	a	a	b	b	a	a	b	b	a	b	a	a	b	a	b	b	a	b	b	a	a	a	b	a	b	b	b	a	a	b	a	a
3	1D	IWB38212	47.292	b	a		a	a	b	b	b	b	b	a	a	b	b	a	a	b	b	a	a	b	b	a	b	a	a	b	a	b	b	a	b	b	a	a	a	b	a	b	b	b	a	a	b	a	a
3	1D	IWB2803	62.463	b	a		a	a	b	b	b	b	b	a	a	b	a	a	a	b	b	a	a	b	b	a	b	a	a	b	a	a	b	a	b	b	a	b	a	a	h	b	b	a	a	a	a	a	a
3	1D	IWB5769	62.908	b	a		a	a	b	b	b	b	b	a	a	a	a	a	a	b	b	a	a	b	b	a	b	a	a	b	a	a	b	a	b	b	a	b	a	a	h	b	b	a	a	a	a	a	a
3	1D	IWB78041	63.011	b	a		a	a	b	b	b	b	b	a	a	a	a	a	a	b	b	a	a	b	b	a	b	a	a	b	a	a	b	a	b	b	a	b	a	a	-	b	b	a	a	a	a	a	a
3	1D	IWB11899	63.145	b	a		a	a	b	b	b	b	b	a	a	a	a	a	a	b	b	a	a	b	b	a	b	a	a	b	a	a	b	a	b	b	a	b	a	a	-	b	b	a	a	a	a	a	a
4	2A	IWB58066	0	b	a		b	b	a	b	b	a	a	b	a	b	b	b	b	a	b	a	a	b	b	a	b	a	a	b	b	b	b	b	a	b	a	b	a	a	b	a	a	b	b	a	a	b	b
4	2A	IWB80402	6.218	b	a		b	b	a	b	b	a	b	b	a	b	b	b	b	b	a	a	a	a	b	a	b	a	a	b	b	b	b	b	a	b	a	b	a	a	b	a	a	b	b	a	a	b	b
4	2A	IWB9267	6.887	b	a		b	b	a	b	b	a	b	b	a	b	b	b	b	b	a	a	a	a	b	a	b	a	a	b	b	b	b	b	a	b	a	b	a	a	b	a	a	b	b	a	a	b	b
4	2A	IWB77751	8.017	b	a		b	b	a	b	b	a	b	b	a	b	b	b	b	b	-	a	a	a	b	a	b	a	a	a	b	b	b	b	a	b	a	b	a	a	b	a	a	b	b	a	a	b	b
4	2A	IWB8378	8.915	b	a		b	b	a	b	b	a	b	b	a	b	b	-	b	b	a	a	a	a	b	a	b	a	a	a	b	b	b	b	a	b	a	b	a	a	b	a	a	b	b	b	a	b	b
4	2A	IWB71518	8.915	b	a		b	b	a	b	b	a	b	b	a	b	b	b	b	b	a	a	a	a	b	a	b	a	a	a	b	b	b	b	a	b	a	b	a	a	b	a	a	b	b	b	a	b	b
4	2A	IWB35430	9.358	b	a		b	b	a	b	b	a	b	b	a	b	b	b	b	b	b	a	a	a	b	a	b	a	a	a	b	b	b	b	a	b	a	b	a	a	b	a	a	b	b	b	a	b	b
4	2A	IWB8200	14.078	b	a		b	b	a	a	b	a	b	b	a	b	b	b	b	b	b	a	a	a	b	a	b	a	a	-	b	b	b	b	b	b	a	b	a	a	b	b	a	b	b	b	a	b	b
4	2A	IWB72947	14.078	b	a		b	b	a	a	b	a	b	b	a	b	b	b	b	b	b	a	a	a	b	a	b	a	a	a	b	b	b	b	b	b	a	b	a	a	b	b	a	b	b	b	a	b	b
4	2A	IWB6489	14.078	b	a		b	b	a	a	b	a	b	b	a	b	b	b	b	b	b	a	a	a	b	a	b	a	a	a	b	b	b	b	b	b	a	b	a	a	b	b	a	b	b	b	a	b	b
4	2A	IWB32449	14.078	b	a		b	b	a	a	b	a	b	b	a	b	b	b	b	b	b	a	a	a	b	a	b	a	a	a	b	b	b	b	b	b	a	b	a	a	b	b	a	b	b	b	a	b	b
4	2A	IWB32448	14.298	b	a		b	b	a	a	b	a	b	b	a	b	b	b	b	b	b	a	a	a	b	a	b	a	a	a	b	b	b	b	b	b	a	b	a	a	b	b	a	b	b	b	a	b	h
4	2A	IWB61793	14.298	b	a		b	b	a	a	b	a	b	b	a	b	b	b	b	b	b	a	a	a	b	a	b	a	a	a	b	b	b	b	b	b	a	b	a	a	b	b	a	b	b	b	a	b	h
4	2A	IWB11151	14.298	b	a		b	b	a	a	b	a	b	b	a	b	b	b	b	b	b	a	a	a	b	a	b	a	a	a	b	b	b	b	b	b	a	b	a	a	b	b	a	b	b	b	a	b	h
4	2A	IWB45609	14.298	b	a		b	b	a	a	b	a	b	b	a	b	b	b	b	b	b	a	a	a	b	a	b	a	a	a	b	b	b	b	b	b	a	b	a	a	b	b	a	b	b	b	a	b	h
4	2A	IWB14126	14.401	b	a		b	b	a	a	b	a	b	b	a	b	b	b	b	b	b	a	a	a	b	a	b	a	a	a	b	b	b	b	b	b	a	b	a	a	b	b	a	b	b	b	a	b	-
4	2A	IWB5912	14.518	b	a		b	b	a	a	b	a	b	b	a	b	b	b	b	b	b	a	a	a	b	a	b	a	a	a	b	b	b	b	b	b	a	b	a	a	b	b	a	b	b	b	a	b	a
4	2A	IWB2305	14.523	b	a		b	b	a	a	b	a	b	b	a	b	b	b	b	b	b	a	a	a	b	a	b	a	a	a	b	b	b	b	b	b	a	b	a	a	b	b	a	b	b	b	a	b	-
4	2A	IWB27907	14.75	b	a		b	b	a	a	b	a	b	b	a	b	b	b	b	b	-	a	a	a	b	a	b	a	a	a	b	b	b	b	b	b	a	b	a	a	b	b	a	b	b	b	a	b	-
4	2A	IWB46272	14.958	b	a		b	b	a	a	b	a	b	b	a	b	b	b	b	b	h	a	a	a	b	a	b	a	a	a	b	b	b	b	b	b	a	b	a	a	b	b	a	b	b	b	a	b	h
4	2A	IWB56365	15.401	b	a		b	b	a	a	b	a	b	b	a	b	b	b	b	b	a	a	a	a	b	a	b	a	a	a	b	b	b	b	b	b	a	b	a	a	b	b	a	b	b	b	a	b	b
4	2A	IWB45608	15.622	b	a		b	b	a	a	b	a	b	b	a	b	b	b	b	b	a	a	a	a	b	a	b	a	a	a	b	b	b	b	b	b	a	b	a	a	b	b	a	b	b	b	a	b	h
4	2A	IWB10238	31.26	b	a		b	b	a	a	b	b	b	b	a	b	b	b	b	b	a	a	a	a	b	a	b	a	a	a	b	b	a	b	b	b	a	b	b	a	b	b	a	a	b	a	a	b	a
4	2A	IWB1830	33.1	b	a		b	b	a	a	b	b	b	b	a	b	b	b	b	b	a	a	a	a	b	a	b	a	a	a	b	b	a	b	b	b	a	b	b	a	b	b	a	a	b	a	a	b	-
4	2A	IWB6164	33.102	b	a		b	b	a	a	b	b	b	b	a	b	b	b	b	b	a	a	a	a	b	a	b	a	a	a	b	b	a	b	b	b	a	b	b	a	b	b	a	a	b	a	a	b	b
4	2A	IWB7053	33.546	b	a		b	b	a	a	b	b	b	b	a	b	b	b	b	b	b	a	a	a	b	a	b	a	a	a	b	b	a	b	b	b	a	b	b	a	b	b	a	a	b	a	a	b	b
4	2A	IWB11051	33.989	b	a		b	b	a	a	b	b	b	b	a	b	b	b	b	b	b	a	a	a	b	a	b	a	a	a	b	b	a	b	b	b	a	b	b	a	b	b	a	a	b	a	a	b	b
4	2A	IWB9877	33.995	b	a		b	b	a	a	b	b	b	b	a	b	b	b	b	b	b	a	a	a	b	a	b	a	a	a	b	b	a	b	b	b	a	b	b	a	b	b	a	a	b	a	a	b	-
4	2A	IWB21111	34.659	b	a		b	b	a	a	b	b	b	b	a	b	b	b	b	b	b	a	a	a	b	a	b	a	a	a	b	b	a	b	b	b	a	b	b	a	b	b	a	a	b	a	a	b	-
4	2A	IWB5988	34.66	b	a		b	b	a	a	b	b	b	b	a	b	b	b	b	b	b	a	a	a	b	a	b	a	a	a	b	b	a	b	b	b	a	b	b	a	b	b	a	a	b	a	a	b	h
4	2A	IWB1279	34.88	b	a		b	b	a	a	b	b	b	b	a	b	b	b	b	b	h	a	a	a	b	a	b	a	a	a	b	b	a	b	b	b	a	b	b	a	b	b	a	a	b	a	a	b	h
4	2A	IWB1280	35.324	b	a		b	b	a	a	b	b	b	b	a	b	b	b	b	b	a	a	a	a	b	a	b	a	a	a	b	b	a	b	b	b	a	b	b	a	b	b	a	a	b	a	a	b	a
4	2A	IWB9499	36.222	b	a		b	b	a	a	b	b	b	b	a	b	b	b	b	b	a	b	a	a	b	a	b	a	a	a	b	b	a	b	b	b	a	b	b	a	b	b	a	a	b	a	a	b	a
4	2A	IWB79083	37.229	b	a		b	b	a	a	b	b	b	b	a	b	b	b	b	b	b	b	a	a	b	a	b	a	a	a	b	b	a	b	b	b	a	b	b	a	b	b	a	a	b	a	a	b	-
4	2A	IWB10896	38.251	b	a		b	b	a	a	b	b	b	b	a	b	b	b	b	b	b	b	a	a	b	a	b	a	a	a	b	b	a	b	b	b	a	b	b	a	b	b	a	a	a	a	a	b	h
4	2A	IWB29812	39.151	b	a		b	b	a	a	b	b	b	b	a	b	b	b	b	b	a	b	a	a	b	a	b	a	a	a	b	b	a	b	b	b	a	b	b	a	b	b	a	a	a	a	a	b	-
4	2A	IWB1996	41.992	b	a		b	b	a	a	b	b	b	b	a	b	b	b	b	b	b	b	a	a	b	a	b	a	a	a	b	b	a	b	a	b	a	a	b	a	b	a	a	a	a	b	a	b	h
4	2A	IWB42945	42.55	b	a		b	b	a	a	b	b	b	b	a	b	b	b	b	b	b	b	a	a	b	a	b	a	a	a	b	b	a	b	a	b	a	a	b	a	b	a	a	a	a	b	a	b	-
4	2A	IWB54033	43.104	b	a		b	b	a	a	b	b	b	b	a	b	b	b	b	b	a	b	a	a	b	a	b	a	a	a	b	b	a	b	a	b	a	a	b	a	b	a	a	a	a	b	a	b	b
4	2A	IWB78398	46.2	b	a		b	b	a	a	b	b	b	b	b	b	a	b	b	b	a	b	a	a	b	a	b	a	a	a	b	b	a	b	a	b	a	a	b	a	b	a	a	a	a	b	a	b	b
4	2A	IWB52303	46.2	b	a		b	b	a	a	b	b	b	b	b	b	a	b	b	b	a	b	a	a	b	a	b	a	a	a	b	b	a	b	a	b	a	a	b	a	b	a	a	a	a	b	a	b	b
4	2A	IWB40186	47.098	b	a		b	b	a	a	b	b	b	b	b	b	a	b	b	b	a	b	a	a	b	a	b	a	a	a	b	b	a	b	a	b	a	a	b	a	b	a	a	a	a	b	a	b	b
4	2A	IWB41735	47.194	b	a		b	b	a	a	b	b	b	b	b	b	a	b	b	b	a	b	a	a	b	a	b	a	a	a	b	b	a	b	a	b	a	a	b	a	b	a	a	a	a	b	a	b	b
4	2A	IWB25267	47.318	b	a		b	b	a	a	b	b	b	b	b	b	a	b	b	b	a	b	a	a	b	a	b	a	a	a	b	b	a	b	a	b	a	a	b	a	b	a	a	a	a	b	a	b	b
4	2A	IWB8574	49.32	b	a		b	b	a	a	b	b	b	b	b	a	a	b	b	b	a	b	a	a	b	a	b	a	a	a	b	b	b	b	a	b	a	a	b	a	b	a	a	a	a	b	a	b	b
4	2A	IWB36271	50.787	b	a		b	b	a	a	b	b	b	b	b	b	a	b	b	b	a	a	a	a	b	a	b	a	a	a	b	b	b	b	a	b	a	a	b	a	b	a	a	a	a	b	a	b	b
4	2A	IWB78529	53.372	b	a		b	b	a	a	b	b	b	b	b	b	a	b	b	b	a	a	a	a	b	b	b	a	a	a	b	b	b	b	a	b	a	a	b	a	a	a	b	a	b	b	a	b	b
4	2A	IWB28073	53.815	b	a		b	b	a	a	b	b	b	b	b	b	a	b	b	b	b	a	a	a	b	b	b	a	a	a	b	b	b	b	a	b	a	a	b	a	a	a	b	a	b	b	a	b	b
4	2A	IWB6858	53.817	b	a		b	b	a	a	b	b	b	b	b	b	a	b	b	b	b	a	a	a	b	b	b	a	a	a	b	b	b	b	a	b	a	a	b	a	a	a	b	a	b	b	a	b	b
4	2A	IWB78885	54.953	b	a		b	b	a	a	b	b	b	b	b	b	a	b	b	b	b	a	a	a	b	b	b	a	a	a	b	b	b	b	a	b	a	a	b	a	a	a	b	a	b	b	a	b	b
4	2A	IWB73038	64.088	b	a		b	b	a	a	b	b	b	b	b	b	a	b	a	b	a	a	a	b	b	b	a	a	a	a	b	b	b	b	a	b	b	a	a	a	a	a	b	a	b	b	b	b	b
4	2A	IWB11289	65.455	b	a		b	b	a	a	b	b	b	b	b	b	a	a	a	b	b	a	a	b	b	b	a	a	a	a	a	b	b	b	a	b	b	a	a	a	a	a	b	a	b	b	b	b	b
4	2A	IWB10489	65.675	b	a		b	b	a	a	b	b	b	b	b	b	a	a	a	b	b	a	a	b	b	b	a	a	a	a	a	b	b	b	a	b	b	a	a	a	a	a	b	a	b	b	b	b	b
4	2A	IWB12494	65.675	b	a		b	b	a	a	b	b	b	b	b	b	a	a	a	b	b	a	a	b	b	b	a	a	a	a	a	b	b	b	a	b	b	a	a	a	a	a	b	a	b	b	b	b	b
4	2A	IWB32326	68.009	b	a		b	b	a	a	b	b	b	b	b	b	a	a	a	b	a	a	a	b	b	b	a	a	a	a	a	b	b	b	a	b	b	a	a	a	a	a	b	a	b	b	b	b	b
4	2A	IWB3684	68.009	b	a		b	b	a	a	b	b	b	b	b	b	a	a	a	b	a	a	a	b	b	b	a	a	a	a	a	b	b	b	a	b	b	a	a	a	a	a	b	a	b	b	b	b	b
4	2A	IWB40308	68.009	b	a		b	b	a	a	b	b	b	b	b	b	a	a	a	b	a	a	a	b	b	b	a	a	a	a	a	b	b	b	a	b	b	a	a	a	a	a	b	a	b	b	b	b	b
4	2A	IWB32218	69.857	b	a		b	b	a	a	b	b	a	b	b	b	a	a	a	b	b	a	a	b	b	b	a	a	a	a	a	b	b	b	a	b	b	a	a	a	a	a	b	a	b	b	b	b	b
4	2A	IWB48066	70.186	b	a		b	b	a	a	b	b	a	b	b	b	a	a	a	b	b	a	a	b	b	b	a	a	a	a	a	b	b	b	a	b	b	a	a	a	a	a	b	a	b	b	b	b	b
4	2A	IWB48065	70.529	b	a		b	b	a	a	b	b	a	b	b	b	a	a	a	b	b	a	a	b	b	b	a	a	a	a	a	b	b	b	a	b	b	a	a	a	a	a	b	a	b	b	b	b	b
4	2A	IWB77593	70.529	b	a		b	b	a	a	b	b	a	b	b	b	a	a	a	b	b	a	a	b	b	b	a	a	a	a	a	b	b	b	a	b	b	a	a	a	a	a	b	a	b	b	b	b	b
4	2A	IWB36470	70.733	b	a		b	b	a	a	b	b	a	b	b	b	a	a	a	b	b	a	a	b	b	b	a	a	a	a	a	b	b	b	a	b	b	a	a	a	a	a	b	a	b	b	b	b	b
4	2A	IWB72481	72.352	b	a		b	b	a	a	b	b	a	b	b	b	a	a	a	b	b	a	a	b	b	b	a	a	a	a	a	b	b	b	a	b	b	a	a	a	a	a	b	a	b	b	b	b	b
4	2A	IWB7843	73.615	b	a		b	b	a	a	b	b	a	b	b	b	a	a	a	b	b	a	a	b	b	b	a	a	a	a	a	b	b	b	a	b	b	a	a	a	a	a	b	a	b	b	b	b	b
4	2A	IWB1047	73.77	b	a		b	b	a	a	b	b	a	b	b	b	a	a	a	b	b	a	a	b	b	b	a	a	a	a	a	b	b	b	a	b	b	a	a	a	a	a	b	a	b	b	b	b	b
4	2A	IWB8064	73.934	b	a		b	b	a	a	b	b	a	b	b	b	a	a	a	b	b	a	a	b	b	b	a	a	a	a	a	b	b	b	a	b	b	a	a	a	a	a	b	a	b	b	b	b	b
4	2A	IWB73981	73.934	b	a		b	b	a	a	b	b	a	b	b	b	a	a	a	b	-	a	a	b	b	b	a	a	a	a	a	b	b	b	a	b	b	a	a	a	a	a	b	a	b	b	b	b	b
4	2A	IWB8937	73.934	b	a		b	b	a	a	b	b	a	b	b	b	a	a	a	b	b	a	a	b	b	b	a	a	a	a	a	b	b	b	a	b	b	a	a	a	a	a	b	a	b	b	b	b	b
4	2A	IWB62779	74.788	b	a		b	b	a	a	b	b	a	b	b	b	a	a	a	b	b	a	a	b	b	b	a	a	a	a	a	b	b	b	a	b	b	a	a	a	a	a	b	a	b	b	b	a	b
4	2A	IWB6863	75.514	b	a		b	b	a	a	b	b	a	b	b	b	a	a	a	b	b	a	a	b	b	b	a	a	a	a	a	b	b	b	a	b	b	a	a	a	a	a	b	a	a	b	b	a	b
4	2A	IWB27211	75.514	b	a		b	b	a	a	b	b	a	b	b	b	a	a	a	b	b	a	a	b	b	b	a	a	a	a	a	b	b	b	a	b	b	a	a	a	a	a	b	a	a	b	b	a	b
4	2A	IWB28719	75.81	b	a		b	b	a	a	b	b	a	b	b	b	a	a	a	b	b	a	a	b	b	b	a	a	a	a	a	b	b	b	a	b	b	a	a	a	a	a	b	a	a	b	b	a	b
4	2A	IWB28489	76.182	b	a		b	b	a	a	b	b	a	b	b	b	a	a	a	b	b	a	a	b	b	b	a	a	a	a	a	b	b	b	a	b	b	a	a	a	a	a	b	a	a	b	b	a	b
4	2A	IWB9395	76.625	b	a		b	b	a	a	b	b	a	b	b	b	a	a	a	b	a	a	a	b	b	b	a	a	a	a	a	b	b	b	a	b	b	a	a	a	a	a	b	a	a	b	b	a	b
4	2A	IWB34544	77.068	b	a		b	b	a	a	b	b	a	b	b	b	a	a	a	b	a	a	a	b	b	b	a	a	a	a	a	b	b	b	a	b	b	a	a	a	a	a	b	a	a	b	b	a	b
4	2A	IWB8331	77.068	b	a		b	b	a	a	b	b	a	b	b	b	a	a	a	b	a	a	a	b	b	b	a	a	a	a	a	b	b	b	a	b	b	a	a	a	a	a	b	a	a	b	b	a	b
4	2A	IWB653	77.512	b	a		b	b	a	a	b	b	a	b	b	b	a	a	a	b	a	a	a	b	b	b	a	a	a	a	a	b	b	b	a	b	b	a	a	a	a	a	b	a	a	b	b	a	b
4	2A	IWB21265	77.752	b	a		b	b	a	a	b	b	a	b	b	b	a	a	a	b	a	a	a	b	b	b	a	a	a	a	a	b	b	b	a	b	b	a	a	a	a	a	b	a	a	b	b	a	b
4	2A	IWB329	77.98	b	a		b	b	a	a	b	b	a	b	b	b	a	a	a	b	a	a	a	b	b	b	a	a	a	a	a	b	b	b	a	b	b	a	a	a	a	a	b	a	a	b	b	a	b
4	2A	IWB46368	78.175	b	a		b	b	a	a	b	b	a	b	b	b	a	a	a	b	a	a	a	b	b	b	a	a	a	a	a	b	b	b	a	b	b	a	a	a	a	a	b	a	a	b	b	a	b
4	2A	IWB3900	79.74	b	a		b	b	a	a	b	a	a	b	b	b	b	a	a	b	a	a	a	b	b	b	a	a	a	a	a	b	b	b	a	b	b	a	a	a	a	a	b	a	a	b	b	a	b
4	2A	IWB23617	79.753	b	a		b	b	a	a	b	a	a	b	b	b	b	a	a	b	a	a	a	b	b	b	a	a	a	a	a	b	b	b	a	b	b	a	a	a	a	a	b	a	a	b	b	a	b
4	2A	IWB664	79.776	b	a		b	b	a	a	b	a	a	b	b	b	b	a	a	b	a	a	a	b	b	b	a	a	a	a	a	b	b	b	a	b	b	a	a	a	a	a	b	a	a	b	b	a	b
4	2A	IWB80648	80.219	b	a		b	b	a	a	b	a	a	b	b	b	b	a	a	b	a	a	a	b	b	b	a	a	a	a	a	b	b	b	a	b	b	a	a	a	a	a	b	a	a	b	b	a	b
4	2A	IWB2796	80.225	b	a		b	b	a	a	b	a	a	b	b	b	b	a	a	b	a	a	a	b	b	b	a	a	a	a	a	b	b	b	a	b	b	a	a	a	a	a	b	a	a	b	b	a	b
4	2A	IWB27207	80.902	b	a		b	b	a	a	b	a	a	b	b	b	b	a	a	b	a	a	a	b	b	a	a	a	a	a	a	b	b	b	a	b	b	a	a	a	a	a	b	a	a	b	b	a	b
4	2A	IWB49057	81.565	b	a		b	b	a	a	b	a	a	b	b	b	b	a	a	b	a	a	a	b	b	a	a	a	a	a	a	b	b	b	a	b	b	a	a	a	a	a	b	a	a	b	b	a	b
4	2A	IWB21865	81.747	b	a		b	b	a	a	b	a	a	b	b	b	b	a	a	b	a	a	a	b	b	a	a	a	a	a	a	b	b	b	a	b	b	a	a	a	a	a	b	a	a	b	b	a	b
4	2A	IWB45501	82.016	b	a		b	b	a	a	b	a	a	b	b	b	b	a	a	b	a	a	a	b	b	a	a	a	a	a	a	b	b	b	a	b	b	a	a	a	a	a	b	a	a	b	b	a	b
4	2A	IWB45445	82.459	b	a		b	b	a	a	b	a	a	b	b	b	b	a	a	b	a	a	a	b	b	a	a	a	a	a	a	b	b	b	a	a	b	a	a	a	a	a	b	a	a	b	b	a	b
4	2A	IWB32982	82.903	b	a		b	b	a	a	b	a	a	a	b	b	b	a	a	b	a	a	a	b	b	a	a	a	a	a	a	b	b	b	a	a	b	a	a	a	a	a	b	a	a	b	b	a	b
4	2A	IWB2522	83.287	b	a		b	b	a	a	b	a	a	a	b	b	b	a	a	b	a	a	a	b	b	a	a	a	a	a	a	b	b	b	a	a	b	a	a	a	a	a	b	a	a	b	b	a	b
4	2A	IWB56954	83.577	b	a		b	b	a	a	b	a	a	a	b	b	b	a	a	b	a	a	a	b	b	a	a	a	a	a	a	b	b	b	a	a	b	a	a	a	a	a	b	a	a	b	b	a	b
4	2A	IWB13597	83.83	b	a		b	b	a	a	b	a	a	a	b	b	b	a	a	b	a	a	a	b	b	a	a	a	a	a	a	b	b	b	a	a	b	a	a	a	a	a	b	a	a	b	b	a	b
4	2A	IWB54345	84.017	b	a		b	b	a	a	b	a	a	a	b	b	b	a	a	b	a	a	a	b	b	a	a	a	a	a	a	b	b	b	a	a	b	a	a	a	a	a	b	a	a	b	b	a	b
4	2A	IWB41384	84.461	b	a		b	b	a	a	b	a	a	a	b	b	b	a	a	b	-	a	a	b	b	a	a	a	a	a	a	b	b	b	a	a	b	a	a	a	a	a	b	a	a	b	b	a	b
4	2A	IWB24557	84.787	b	a		b	b	a	a	b	a	a	a	b	b	b	a	a	b	a	a	a	b	b	a	a	a	a	a	a	b	b	b	a	a	b	a	a	a	a	a	b	a	a	b	b	a	b
4	2A	IWB48633	85.128	b	a		b	b	a	a	b	a	a	a	b	b	b	a	a	b	a	a	a	b	b	a	a	a	a	a	a	b	b	b	a	a	b	a	a	a	a	a	b	a	a	b	b	a	b
4	2A	IWB1	85.128	b	a		b	b	a	a	b	a	a	a	b	b	b	a	a	b	a	a	a	b	b	a	a	a	a	a	a	b	b	b	a	a	b	a	a	a	a	a	b	a	a	b	b	a	b
4	2A	IWB7525	85.499	b	a		b	b	a	a	b	a	a	a	b	b	b	a	a	b	a	a	a	b	b	a	a	a	a	a	a	b	b	b	a	a	b	a	a	a	a	a	b	a	a	b	b	a	b
4	2A	IWB3724	86.251	b	a		b	b	a	a	b	a	a	a	b	b	b	a	a	b	a	a	a	b	b	a	a	a	a	a	a	b	b	b	a	a	b	a	a	a	a	a	b	a	a	b	b	a	b
4	2A	IWB63921	87.149	b	a		b	b	a	a	b	a	a	a	b	b	b	a	a	b	a	a	a	b	b	a	a	a	a	a	a	b	b	b	a	a	b	a	a	a	a	a	b	a	a	b	b	a	b
4	2A	IWB813	87.486	b	a		b	b	a	a	b	a	a	a	b	b	b	a	a	b	a	a	a	b	b	a	a	a	a	a	a	b	b	b	a	a	b	a	a	a	a	a	b	a	a	b	b	a	b
4	2A	IWB20492	87.812	b	a		b	b	a	a	b	a	a	a	b	b	b	a	a	b	a	a	a	b	b	a	a	a	a	a	a	b	b	b	a	a	b	a	a	a	a	a	b	a	a	b	b	a	b
4	2A	IWB53484	88.255	b	a		b	b	a	a	b	a	a	a	b	b	b	a	a	b	a	a	a	b	b	a	a	a	a	a	a	b	b	b	a	a	b	a	a	a	a	a	b	a	a	b	b	a	b
4	2A	IWB75701	88.571	b	a		b	b	a	a	b	a	a	a	b	b	b	a	a	b	a	a	a	b	b	a	a	a	a	a	a	b	b	b	a	a	b	a	a	a	a	a	b	a	a	b	b	a	b
4	2A	IWB1773	88.92	b	a		b	b	a	a	b	a	a	a	b	b	b	a	a	b	a	a	a	b	b	a	a	a	a	a	a	b	b	b	a	a	b	a	a	a	a	a	b	a	a	b	b	a	b
4	2A	IWB50765	89.818	b	a		b	b	a	a	b	a	a	a	b	b	b	a	a	b	a	a	a	b	b	a	a	a	a	a	a	b	b	b	a	a	b	a	a	a	a	a	b	a	a	b	b	a	b
4	2A	IWB76918	90.547	b	a		b	b	a	a	b	a	a	a	b	b	b	a	a	b	a	a	a	b	b	a	a	a	a	a	a	b	b	b	a	a	b	a	a	a	a	a	b	a	a	b	b	a	b
4	2A	IWB77787	90.547	b	a		b	b	a	a	b	-	a	a	b	b	b	a	a	b	a	a	a	b	b	a	a	a	a	a	a	b	b	b	a	a	b	a	a	a	a	a	b	a	a	b	b	a	b
4	2A	IWB59332	91.2	b	a		b	b	a	a	b	-	a	a	a	b	b	a	a	b	a	a	a	b	b	a	a	a	a	a	a	b	b	b	a	a	b	a	a	a	a	a	b	a	a	b	b	a	b
4	2A	IWB21103	92.503	b	a		b	b	a	a	b	-	a	a	a	b	b	a	a	b	a	a	a	b	b	a	a	a	a	a	a	b	b	b	a	a	b	a	a	a	a	a	b	a	a	a	b	a	b
4	2A	IWB13166	92.512	b	a		b	b	a	a	b	-	a	a	a	b	b	a	a	b	a	a	a	b	b	a	a	a	a	a	a	b	b	b	a	a	b	a	a	a	a	a	b	a	a	a	b	a	b
4	2A	IWB12134	92.518	b	a		b	b	a	a	b	a	a	a	a	b	b	a	a	b	a	a	a	b	b	a	a	a	a	a	a	b	b	b	a	a	b	a	a	a	a	a	b	a	a	a	b	a	b
4	2A	IWB78087	92.519	b	a		b	b	a	a	b	a	a	a	a	b	b	a	a	b	a	a	a	b	b	a	a	a	a	a	a	b	b	b	a	a	b	a	a	a	a	a	b	a	a	a	b	a	b
4	2A	IWB80861	92.58	b	a		b	b	a	a	b	a	a	a	a	b	b	a	a	b	a	a	a	b	b	a	a	a	a	a	a	b	b	b	a	a	b	a	a	a	a	a	b	a	a	a	b	a	b
4	2A	IWB51425	92.951	b	a		b	b	a	a	b	-	a	a	a	b	b	a	a	b	a	a	a	b	b	a	a	a	a	a	a	b	b	b	a	a	b	a	a	a	a	a	b	a	a	a	b	a	b
4	2A	IWB81208	93.413	b	a		b	b	a	a	b	h	a	a	a	b	b	a	a	b	a	a	a	b	b	a	a	a	a	a	a	b	b	b	a	a	b	a	a	a	a	a	b	a	a	a	b	a	b
4	2A	IWB11160	93.413	b	a		b	b	a	a	b	h	a	a	a	b	b	a	a	b	a	a	a	b	b	a	a	a	a	a	a	b	b	b	a	a	b	a	a	a	a	a	b	a	a	a	b	a	b
4	2A	IWB186	93.413	b	a		b	b	a	a	b	-	a	a	a	b	b	a	a	b	a	a	a	b	b	a	a	a	a	a	a	b	b	b	a	a	b	a	a	a	a	a	b	a	a	a	b	a	b
4	2A	IWB75938	93.413	b	a		b	b	a	a	b	h	a	a	a	b	b	a	a	b	a	a	a	b	b	a	a	a	a	a	a	b	b	b	a	a	b	a	a	a	a	a	b	a	a	a	b	a	b
4	2A	IWB37359	93.413	b	a		b	b	a	a	b	h	a	a	a	b	b	a	a	b	a	a	a	b	b	a	a	a	a	a	a	b	b	b	a	a	b	a	a	a	a	a	b	a	a	a	b	a	b
4	2A	IWB30771	93.856	b	a		b	b	a	a	b	h	a	a	a	b	b	a	a	b	a	a	a	b	b	a	a	a	a	a	a	b	b	b	a	a	b	a	a	a	a	a	b	a	a	a	b	a	b
4	2A	IWB77961	94.323	b	a		b	b	a	a	b	-	a	a	a	b	b	a	a	b	a	a	a	b	b	a	a	a	a	a	a	b	b	b	a	a	b	a	a	a	a	a	b	a	a	a	b	a	b
4	2A	IWB7897	94.752	b	a		b	b	a	a	b	a	a	a	a	b	b	a	a	b	a	a	a	b	b	a	a	a	a	a	a	b	b	b	a	a	b	a	a	a	a	a	b	a	a	a	b	a	b
4	2A	IWB5448	95.17	b	a		b	b	a	a	b	-	a	a	a	b	b	a	a	b	a	a	a	b	b	a	a	a	a	a	a	b	b	b	a	a	b	a	a	a	a	a	b	a	a	a	b	a	b
4	2A	IWB34874	95.65	b	a		b	b	a	a	b	h	a	a	a	b	b	a	a	b	a	a	a	b	b	a	a	a	a	a	a	b	b	b	a	a	b	a	a	a	a	a	b	a	a	a	b	a	b
4	2A	IWB6333	96.093	b	a		b	b	a	a	b	h	a	a	a	b	b	a	a	b	a	a	a	b	b	a	a	a	a	a	a	b	b	b	a	a	b	a	a	a	a	a	b	a	a	a	b	a	b
4	2A	IWB1463	96.538	b	a		b	b	a	a	b	h	a	a	a	b	b	a	a	b	b	a	a	b	b	a	a	a	a	a	a	b	b	b	a	a	b	a	a	a	a	a	b	a	a	a	b	a	b
4	2A	IWB80889	96.614	b	a		b	b	a	a	b	-	a	a	a	b	b	a	a	b	b	a	a	b	b	a	a	a	a	a	a	b	b	b	a	a	b	a	a	a	a	a	b	a	a	a	b	a	b
4	2A	IWB35004	97.823	b	a		b	b	a	a	b	-	a	a	a	b	b	a	a	b	a	a	a	b	b	a	a	a	a	a	a	b	b	b	a	a	b	a	a	a	a	a	b	a	a	a	b	a	b
4	2A	IWB72158	97.899	b	a		b	b	a	a	b	-	a	a	a	b	b	a	a	b	a	a	a	b	b	a	a	a	a	a	a	b	b	b	a	a	b	a	a	a	a	a	b	a	a	a	b	a	b
4	2A	IWB1557	97.903	b	a		b	b	a	a	b	-	a	a	a	b	b	a	a	b	a	a	a	b	b	a	a	a	a	a	a	b	b	b	a	a	b	a	a	a	a	a	b	a	a	a	b	a	b
4	2A	IWB80492	97.903	b	a		b	b	a	a	b	b	a	a	a	b	b	a	a	b	a	a	a	b	b	a	a	a	a	a	a	b	b	b	a	a	b	a	a	a	a	a	b	a	a	a	b	a	b
4	2A	IWB50416	97.903	b	a		b	b	a	a	b	b	a	a	a	b	b	a	a	b	a	a	a	b	b	a	a	a	a	a	a	b	b	b	a	a	b	a	a	a	a	a	b	a	a	a	b	a	b
4	2A	IWB9875	97.903	b	a		b	b	a	a	b	b	a	a	a	b	b	a	a	b	a	a	a	b	b	a	a	a	a	a	a	b	b	b	a	a	b	a	a	a	a	a	b	a	a	a	b	a	b
4	2A	IWB16618	98.801	b	a		b	b	a	a	b	b	a	a	a	b	b	a	a	b	b	a	a	b	b	a	a	a	a	a	a	b	b	b	a	a	b	a	a	a	a	a	b	a	a	a	b	a	b
4	2A	IWB14845	99.536	b	a		b	b	a	a	b	-	a	a	a	b	b	a	a	b	b	a	a	b	b	a	a	a	a	a	a	b	b	b	a	a	b	a	a	a	a	a	b	a	a	a	b	a	b
4	2A	IWB22482	100.265	b	a		b	b	a	a	b	-	a	a	a	b	b	a	a	b	-	a	a	b	b	a	a	a	a	a	a	b	b	b	a	a	b	a	a	a	a	a	b	a	a	a	b	a	b
4	2A	IWB7904	101.037	b	a		b	b	a	a	b	a	a	a	a	b	b	a	a	b	b	a	a	b	b	a	a	a	a	a	a	b	b	b	a	a	b	a	a	a	a	a	b	a	a	a	b	a	b
4	2A	IWB65566	101.407	b	a		b	b	a	a	b	-	a	a	a	b	b	a	a	b	b	a	a	b	b	a	a	a	a	a	a	b	b	b	a	a	b	a	a	a	a	a	b	a	a	a	b	a	b
4	2A	IWB8846	101.926	b	a		b	b	a	a	b	h	a	a	a	b	b	a	a	b	b	a	a	b	b	a	a	a	a	a	a	b	b	b	a	a	b	a	a	a	a	a	b	a	a	a	b	a	b
4	2A	IWB11319	102.175	b	a		b	b	a	a	b	-	a	a	a	b	b	a	a	b	-	a	a	b	b	a	a	a	a	a	a	-	b	b	a	a	b	a	a	a	a	a	b	a	a	a	b	a	b
4	2A	IWB12716	102.366	b	a		b	b	a	a	b	-	a	a	a	b	b	a	a	b	a	a	a	b	b	a	a	a	a	a	a	b	b	b	a	a	b	a	a	a	a	a	b	a	a	a	b	a	b
4	2A	IWB80273	102.366	b	a		b	b	a	a	b	h	a	a	a	b	b	a	a	b	a	a	a	b	b	a	a	a	a	a	a	b	b	b	a	a	b	a	a	a	a	a	b	a	a	a	b	a	b
4	2A	IWB29111	102.814	b	a		b	b	a	a	b	h	a	a	a	b	b	a	a	b	a	a	a	b	b	a	a	a	a	a	a	b	b	b	a	a	b	a	a	a	a	a	b	a	a	a	b	a	b
4	2A	IWB54068	103.831	b	a		b	b	a	a	b	-	a	a	a	b	b	a	a	b	a	a	a	b	b	a	a	a	a	a	a	b	b	b	a	a	b	a	a	a	a	a	b	a	a	a	b	a	b
4	2A	IWB79069	105.345	b	a		b	b	a	a	b	-	a	a	a	b	b	a	a	b	a	a	a	b	b	b	a	a	b	a	a	b	b	b	a	a	b	a	a	a	a	a	b	a	a	a	b	a	b
4	2A	IWB10990	107.665	b	a		b	b	a	a	b	-	a	a	a	b	b	a	a	b	a	a	a	b	b	b	a	-	b	a	a	b	b	b	a	a	b	a	a	a	a	a	b	a	a	a	b	a	b
4	2A	IWB77561	107.665	b	a		b	b	a	a	b	-	a	a	a	b	b	a	a	b	a	a	a	b	b	b	a	-	b	a	a	b	b	b	a	a	b	a	a	a	a	a	b	a	a	a	b	a	b
4	2A	IWB7015	108.334	b	a		b	b	a	a	b	-	a	a	a	b	b	a	a	b	a	a	a	b	b	b	a	-	b	a	a	b	b	b	a	a	b	a	a	a	a	a	b	a	a	a	b	a	b
4	2A	IWB77311	108.334	b	a		b	b	a	a	b	h	a	a	a	b	b	a	a	b	a	a	a	b	b	b	a	h	b	a	a	b	b	b	a	a	b	a	a	a	a	a	b	a	a	a	b	a	b
4	2A	IWB24660	108.94	b	a		b	b	a	a	b	-	a	a	a	b	b	a	a	b	b	a	a	b	b	b	a	-	b	a	a	b	b	b	a	a	b	a	a	a	a	a	b	a	a	a	b	a	b
4	2A	IWB36324	111.612	b	a		b	b	a	a	b	-	a	a	a	b	b	a	b	b	b	a	a	b	b	b	a	-	b	a	a	b	b	b	a	a	b	a	a	a	a	a	b	a	a	-	b	a	b
4	2A	IWB8290	113.034	b	a		b	b	a	a	b	b	a	a	a	b	b	a	b	b	b	a	a	b	b	b	a	b	b	b	a	b	b	b	a	a	b	a	a	a	a	a	b	a	a	b	b	a	b
4	2A	IWB6531	113.038	b	a		b	b	a	a	b	-	a	a	a	b	b	a	b	b	b	a	a	b	b	b	a	-	b	b	a	b	b	b	a	a	b	a	a	a	a	a	b	a	a	-	b	a	b
4	2A	IWB57371	122.516	b	a		b	b	a	a	b	a	a	a	a	b	b	a	b	b	b	a	a	b	b	a	a	b	b	b	a	b	b	b	a	a	b	b	b	a	a	b	b	a	a	a	b	a	b
4	2A	IWB6549	122.516	b	a		b	b	a	a	b	a	a	a	a	b	b	a	b	b	b	a	a	b	b	a	a	b	b	b	a	b	b	b	a	a	b	b	b	a	a	b	b	a	a	a	b	a	b
4	2A	IWB64705	122.516	b	a		b	b	a	a	b	a	a	a	a	b	b	a	b	b	b	a	a	b	b	a	a	b	b	b	a	b	b	b	a	a	b	b	b	a	a	b	b	a	a	a	b	a	b
4	2A	IWB79822	128.399	b	a		b	b	a	a	b	a	a	a	a	b	b	a	b	b	b	a	a	b	b	b	b	a	b	b	a	b	b	b	a	a	b	b	b	a	b	b	b	a	a	a	b	a	a
4	2A	IWB7664	128.51	b	a		b	b	a	a	b	a	a	a	a	b	b	a	b	b	b	a	a	b	b	b	b	a	b	b	a	b	b	b	a	a	b	b	b	a	b	b	b	a	a	a	b	a	a
4	2A	IWB30633	128.621	b	a		b	b	a	a	b	a	a	a	a	b	b	a	b	b	b	a	a	b	b	b	b	a	b	b	a	b	b	b	a	a	b	b	b	a	b	b	b	a	a	a	b	a	a
4	2A	IWB77174	133.068	b	a		a	b	a	a	b	a	a	a	a	b	b	a	b	b	a	a	a	b	b	b	b	a	b	b	a	b	b	b	a	a	b	b	b	b	b	b	b	a	a	a	b	a	a
4	2A	IWB9494	134.294	b	a		a	b	a	a	b	a	a	a	a	b	b	a	b	b	a	a	a	b	b	b	b	a	b	b	a	b	b	b	a	a	b	b	b	b	b	b	b	a	a	a	b	a	a
4	2A	IWB844	135.812	b	a		a	b	a	b	b	a	a	a	a	b	b	a	b	b	a	a	a	b	b	b	b	a	b	b	a	b	b	b	a	a	b	b	b	b	b	b	b	a	a	a	b	a	a
4	2A	IWB13648	136.255	b	a		a	b	a	b	b	a	a	a	a	b	b	a	b	b	b	a	a	b	b	b	b	a	b	b	a	b	b	b	a	a	b	b	b	b	b	b	b	a	a	a	b	a	a
4	2A	IWB10941	137.153	b	a		a	b	a	b	b	a	a	a	a	b	b	a	b	b	b	a	a	b	b	b	b	a	b	b	a	b	b	a	a	a	b	b	b	b	b	b	b	a	a	a	b	a	a
4	2A	IWB5745	137.597	b	a		a	b	a	b	b	a	a	a	a	b	b	a	b	b	b	a	a	b	b	b	b	a	b	b	a	b	b	a	a	a	b	b	b	b	b	b	b	a	a	a	b	a	a
4	2A	IWB5777	138.494	b	a		a	b	a	b	b	a	a	a	a	b	b	a	b	b	a	a	a	b	b	b	b	a	b	b	a	b	b	a	a	a	b	b	b	b	b	b	b	a	a	a	b	a	a
4	2A	IWB7714	139.164	b	a		a	b	a	b	b	a	a	a	a	b	b	a	b	b	a	a	a	b	b	b	b	a	b	b	a	b	b	a	a	a	b	b	b	b	b	b	b	a	a	a	b	a	a
4	2A	IWB79669	139.164	b	a		a	b	a	b	b	a	a	a	a	b	b	a	b	b	a	a	a	b	b	b	b	a	b	b	a	b	b	a	a	a	b	b	b	b	b	b	b	a	a	a	b	a	a
4	2A	IWB29791	140.755	b	a		a	b	a	b	b	a	a	a	a	b	b	a	b	b	a	a	a	b	b	b	b	a	b	b	a	b	b	a	a	a	b	b	b	b	b	b	b	a	a	a	b	a	a
4	2A	IWB64643	140.765	b	a		a	b	a	b	b	a	a	a	a	b	b	a	b	b	a	a	a	b	b	b	b	a	b	b	a	b	b	a	a	a	b	b	b	b	b	b	b	a	a	a	b	a	a
4	2A	IWB5778	142.938	b	a		a	b	a	b	b	a	b	a	a	b	b	a	b	b	b	a	a	b	b	b	b	a	b	b	a	b	b	a	a	a	b	b	b	b	b	b	b	a	a	a	b	a	a
4	2A	IWB65968	145.705	b	a		a	b	b	b	b	a	b	a	a	b	b	a	b	b	a	a	a	b	b	b	b	a	b	b	a	b	b	a	a	a	b	b	b	b	b	b	b	a	a	a	b	a	a
4	2A	IWB56895	145.705	b	a		a	b	b	b	b	a	b	a	a	b	b	a	b	b	a	a	a	b	b	b	b	a	b	b	a	b	b	a	a	a	b	b	b	b	b	b	b	a	a	a	b	a	a
4	2A	IWB81100	146.148	b	a		a	b	b	b	b	a	b	a	a	b	b	a	b	b	a	a	a	b	b	b	b	a	b	b	a	b	b	a	a	a	b	b	b	b	b	b	b	a	a	a	b	a	a
4	2A	IWB32895	146.148	b	a		a	b	b	b	b	a	b	a	a	b	b	a	b	b	a	a	a	b	b	b	b	a	b	b	a	b	b	a	a	a	b	b	b	b	b	b	b	a	a	a	b	a	a
4	2A	IWB36584	146.591	b	a		a	b	b	b	b	a	b	a	a	b	b	a	b	b	a	a	a	b	b	b	b	a	b	b	a	b	b	a	a	a	b	b	b	b	b	b	b	a	a	a	b	a	a
4	2A	IWB76839	146.591	b	a		a	b	b	b	b	a	b	a	a	b	b	a	b	b	a	a	a	b	b	b	b	a	b	b	a	b	b	a	a	a	b	b	b	b	b	b	b	a	a	a	b	a	a
4	2A	IWB36583	146.812	b	a		a	b	b	b	b	a	b	a	a	b	b	a	b	b	h	a	a	b	b	b	b	a	b	b	a	b	b	a	a	a	b	b	b	b	b	b	b	a	a	a	b	a	a
4	2A	IWB77242	148.176	b	a		a	b	b	b	b	a	b	a	a	b	b	a	b	b	b	a	a	b	b	b	b	a	b	b	a	b	b	a	a	a	b	b	b	b	b	b	b	b	a	a	b	a	a
4	2A	IWB1593	148.176	b	a		a	b	b	b	b	a	b	a	a	b	b	a	b	b	b	a	a	b	b	b	b	a	b	b	a	b	b	a	a	a	b	b	b	b	b	b	b	b	a	a	b	a	a
4	2A	IWB1594	148.619	b	a		a	b	b	b	b	a	b	a	a	b	b	a	b	b	a	a	a	b	b	b	b	a	b	b	a	b	b	a	a	a	b	b	b	b	b	b	b	b	a	a	b	a	a
4	2A	IWB75456	148.84	b	a		a	b	b	b	b	a	b	a	a	b	b	a	b	b	a	a	a	b	b	b	b	a	b	b	a	b	b	a	a	a	b	b	b	b	b	b	b	b	a	a	b	a	a
4	2A	IWB28504	148.92	b	a		a	b	b	b	b	a	b	a	a	b	b	a	b	b	a	a	a	b	b	b	b	a	b	b	a	b	b	a	a	a	b	b	b	b	b	b	b	b	a	a	b	a	a
4	2A	IWB9653	149.061	b	a		a	b	b	b	b	a	b	a	a	b	b	a	b	b	a	a	a	b	b	b	b	a	b	b	a	b	b	a	a	a	b	b	b	b	b	b	b	b	a	a	b	a	a
4	2A	IWB3600	149.505	b	a		a	b	b	b	b	a	b	a	a	b	b	a	b	b	a	a	a	b	b	b	b	a	b	b	a	b	b	a	a	a	b	b	b	b	b	b	b	b	a	a	b	a	a
4	2A	IWB973	149.579	b	a		a	b	b	b	b	a	b	a	a	b	b	a	b	b	a	a	a	b	b	b	b	a	b	b	a	b	b	a	a	a	b	b	b	b	b	b	b	b	a	a	b	a	a
4	2A	IWB38485	150.176	b	a		a	b	b	b	b	a	b	a	a	b	b	a	b	b	h	a	a	b	b	b	b	a	b	b	a	b	b	a	a	a	b	b	b	b	b	b	b	b	a	a	b	a	a
4	2A	IWB54273	150.396	b	a		a	b	b	b	b	a	b	a	a	b	b	a	b	b	a	a	a	b	b	b	b	a	b	b	a	b	b	a	a	a	b	b	b	b	b	b	b	b	a	a	b	a	a
4	2A	IWB11090	150.842	b	a		a	b	b	b	b	a	b	a	a	b	b	a	b	b	a	a	a	b	b	b	b	a	b	b	a	b	b	a	a	a	b	b	b	b	-	b	b	b	a	a	b	a	a
4	2A	IWB22520	153.429	b	a		a	b	b	b	b	a	b	a	a	b	b	a	b	b	b	a	a	b	b	b	b	a	b	b	a	a	b	a	a	a	b	b	a	b	b	b	b	b	a	a	b	a	a
4	2A	IWB76680	153.429	b	a		a	b	b	b	b	a	b	a	a	b	b	a	b	b	b	a	a	b	b	b	b	a	b	b	a	a	b	a	a	a	b	b	a	b	b	b	b	b	a	a	b	a	a
4	2A	IWB61745	153.436	b	a		a	b	b	b	b	a	b	a	a	b	b	a	b	b	b	a	a	b	b	b	b	a	b	b	a	a	b	a	a	a	b	b	a	b	b	b	b	b	a	a	b	a	a
4	2A	IWB7094	157.59	b	a		a	b	b	b	b	a	b	a	b	b	b	a	a	b	a	a	a	b	b	b	b	b	b	b	a	a	b	a	a	a	b	b	a	b	b	b	b	b	a	a	b	a	a
4	2A	IWB7683	157.59	b	a		a	b	b	b	b	a	b	a	b	b	b	a	a	b	a	a	a	b	b	b	b	b	b	b	a	a	b	a	a	a	b	b	a	b	b	b	b	b	a	a	b	a	a
4	2A	IWB39215	161.755	b	a		a	b	b	b	b	a	b	a	a	b	b	a	a	b	a	a	a	b	a	b	b	b	b	b	a	a	b	a	a	a	b	b	a	b	b	b	b	b	a	a	b	a	a
4	2A	IWB24443	162.199	b	a		a	b	b	b	b	a	b	a	a	b	b	a	a	b	b	a	a	b	a	b	b	b	b	b	a	a	b	a	a	a	b	b	a	b	b	b	b	b	a	a	b	a	a
4	2A	IWB7395	162.203	b	a		a	b	b	b	b	a	b	a	a	b	b	a	a	b	b	a	a	b	a	b	b	b	b	b	a	a	b	a	a	a	b	b	a	b	b	b	b	b	a	a	b	a	a
4	2A	IWB12391	163.328	b	a		a	b	b	b	b	a	b	a	a	b	b	a	a	b	b	a	a	b	a	b	b	b	b	b	a	a	b	a	b	a	b	b	a	b	b	b	b	b	a	a	b	a	a
4	2A	IWB9526	163.772	b	a		a	b	b	b	b	a	b	a	a	b	b	a	a	b	a	a	a	b	a	b	b	b	b	b	a	a	b	a	b	a	b	b	a	b	b	b	b	b	a	a	b	a	a
4	2A	IWB5787	163.772	b	a		a	b	b	b	b	a	b	a	a	b	b	a	a	b	a	a	a	b	a	b	b	b	b	b	a	a	b	a	b	a	b	b	a	b	b	b	b	b	a	a	b	a	a
4	2A	IWB72716	169.357	b	a		a	b	b	b	b	a	b	a	b	b	b	a	a	a	a	a	b	a	a	b	b	b	b	b	a	a	b	a	b	a	b	b	a	b	b	b	b	b	a	a	b	a	a
4	2A	IWB78171	169.357	b	a		a	b	b	b	b	a	b	a	b	b	b	a	a	a	a	a	b	a	a	b	b	b	b	b	a	a	b	a	b	a	b	b	a	b	b	b	b	b	a	a	b	a	a
4	2A	IWB24212	169.8	b	a		a	b	b	b	b	a	b	a	b	b	b	a	a	a	a	a	b	a	a	b	b	b	b	b	a	a	b	a	b	a	b	b	a	b	b	b	b	b	a	a	b	a	a
4	2A	IWB835	170.221	b	a		a	b	-	b	b	a	b	a	b	b	b	a	a	a	a	a	b	a	a	b	b	b	b	b	a	a	b	a	b	a	b	b	a	b	b	b	b	b	a	a	b	a	a
4	2A	IWB44731	170.687	b	a		a	b	b	b	b	a	b	a	b	b	b	a	a	a	a	a	b	a	a	b	b	b	b	b	a	a	b	a	b	a	b	b	a	b	b	b	b	b	a	a	b	a	a
4	2A	IWB44394	171.131	b	a		a	b	b	b	b	a	b	a	b	b	b	a	a	a	a	a	b	a	a	b	b	b	b	b	a	a	b	a	b	a	b	b	a	b	b	b	b	b	a	a	b	a	a
4	2A	IWB76752	171.351	b	a		a	b	b	b	b	a	b	a	b	b	b	a	a	a	h	a	b	a	a	b	b	b	b	b	a	a	b	a	b	a	b	b	a	b	b	b	b	b	a	a	b	a	a
4	2A	IWB10956	171.571	b	a		a	b	b	b	b	a	b	a	b	b	b	a	a	a	b	a	b	a	a	b	b	b	b	b	a	a	b	a	b	a	b	b	a	b	b	b	b	b	a	a	b	a	a
4	2A	IWB10957	171.571	b	a		a	b	b	b	b	a	b	a	b	b	b	a	a	a	b	a	b	a	a	b	b	b	b	b	a	a	b	a	b	a	b	b	a	b	b	b	b	b	a	a	b	a	a
4	2A	IWB78491	172.24	b	a		a	b	b	b	b	a	b	-	b	b	b	a	a	a	b	a	b	a	a	b	b	b	b	b	a	a	b	a	b	a	b	b	a	b	b	b	b	b	a	a	b	a	a
4	2A	IWB39090	172.24	b	a		a	b	b	b	b	a	b	a	b	b	b	a	a	a	b	a	b	a	a	b	b	b	b	b	a	a	b	a	b	a	b	b	a	b	b	b	b	b	a	a	b	a	a
4	2A	IWB7270	172.24	b	a		a	b	b	b	b	a	b	a	b	b	b	a	a	a	b	a	b	a	a	b	b	b	b	b	a	a	b	a	b	a	b	b	a	b	b	b	b	b	a	a	b	a	a
4	2A	IWB23839	172.488	b	a		a	b	b	b	b	a	b	a	b	b	b	a	a	a	b	a	b	a	a	b	b	b	b	b	a	a	b	a	b	a	b	b	a	b	b	b	b	b	a	a	b	a	a
4	2A	IWB4189	172.685	b	a		a	b	b	b	b	a	b	a	b	b	b	a	a	a	b	a	b	a	a	b	b	b	b	b	a	a	b	a	b	a	b	b	a	b	b	b	b	b	a	a	b	a	a
4	2A	IWB26297	174.05	b	a		a	b	b	b	b	a	b	a	b	b	b	a	a	a	h	a	b	a	a	b	b	b	b	b	a	a	b	a	b	a	b	b	a	b	b	b	b	b	a	a	b	a	a
4	2A	IWB51957	174.27	b	a		a	b	b	b	b	a	b	a	b	b	b	a	a	a	a	a	b	a	a	b	b	b	b	b	a	a	b	a	b	a	b	b	a	b	b	b	b	b	a	a	b	a	a
4	2A	IWB71948	175.168	b	a		a	b	b	b	b	a	b	a	b	b	b	a	a	a	a	a	a	a	a	b	b	b	b	b	a	a	b	a	b	a	b	b	a	b	b	b	b	b	a	a	b	a	a
4	2A	IWB2430	176.532	b	a		a	b	b	b	b	a	b	a	b	b	b	a	a	a	a	a	a	a	a	b	b	b	b	b	a	a	b	a	b	a	b	b	a	b	b	b	b	b	a	a	b	a	a
4	2A	IWB73663	176.975	b	a		a	b	b	b	b	a	b	a	b	b	b	a	a	a	b	a	a	a	a	b	b	b	b	b	a	a	b	a	b	a	b	b	a	b	b	b	b	b	a	a	b	a	a
4	2A	IWB8907	178.339	b	a		a	b	b	b	b	b	b	a	b	b	b	a	a	a	a	a	a	a	a	b	b	b	b	b	a	a	b	a	b	a	b	b	a	b	b	b	b	b	a	a	b	a	a
4	2A	IWB5743	178.339	b	a		a	b	b	b	b	b	b	a	b	b	b	a	a	a	a	a	a	a	a	b	b	b	b	b	a	a	b	a	b	a	b	b	a	b	b	b	b	b	a	a	b	a	a
4	2A	IWB65881	179.237	b	a		a	b	b	b	b	b	b	a	b	b	b	a	a	a	a	a	a	a	a	b	b	b	b	b	a	a	b	a	b	a	b	b	a	b	b	b	b	b	a	a	b	a	a
4	2A	IWB7597	179.681	b	a		a	b	b	b	b	b	b	a	b	b	b	a	a	a	b	a	a	a	a	b	b	b	b	b	a	a	b	a	b	a	b	b	a	b	b	b	b	b	a	a	b	a	a
4	2A	IWB79659	180.124	b	a		a	b	b	b	b	b	b	a	b	b	b	a	a	a	b	a	a	a	a	b	b	b	b	b	a	a	b	a	b	a	b	b	a	b	b	b	b	b	a	a	b	a	a
4	2A	IWB79019	180.344	b	a		a	b	b	b	b	b	b	a	b	b	b	a	a	a	h	a	a	a	a	b	b	b	b	b	a	a	b	a	b	a	b	b	a	b	b	b	b	b	a	a	b	a	a
4	2A	IWB73085	181.014	b	a		a	b	b	b	b	b	b	a	b	b	b	a	a	a	b	a	a	a	a	b	b	b	b	b	a	a	b	a	b	a	b	b	a	b	b	b	b	b	a	a	b	a	a
4	2A	IWB73086	181.068	b	a		a	b	b	b	b	b	b	a	b	b	b	a	a	a	-	a	a	a	a	b	b	b	b	b	a	a	b	a	b	a	b	b	a	b	b	b	b	b	a	a	b	a	a
4	2A	IWB73712	182.142	b	a		a	b	b	b	b	b	b	a	b	b	b	a	a	a	a	a	a	a	a	b	b	b	b	b	a	a	b	a	b	a	b	b	a	b	b	b	b	b	a	a	b	a	a
4	2A	IWB23479	183.744	b	a		a	b	b	a	b	b	b	a	b	b	b	a	a	a	a	a	a	a	a	b	b	b	b	b	a	a	b	a	b	a	b	b	a	b	b	b	b	b	a	a	b	a	a
4	2A	IWB30763	183.744	b	a		a	b	b	a	b	b	b	a	b	b	b	a	a	a	a	a	a	a	a	b	b	b	b	b	a	a	b	a	b	a	b	b	a	b	b	b	b	b	a	a	b	a	a
4	2A	IWB12358	184.187	b	a		a	b	b	a	b	b	b	a	b	b	b	a	a	a	a	a	a	a	a	b	b	b	b	b	a	a	b	a	b	a	b	b	a	b	b	b	b	b	a	a	b	a	a
4	2A	IWB7413	184.187	b	a		a	b	b	a	b	b	b	a	b	b	b	a	a	a	a	a	a	a	a	b	b	b	b	b	a	a	b	a	b	a	b	b	a	b	b	b	b	b	a	a	b	a	a
4	2A	IWB9045	184.633	b	a		a	b	b	a	b	b	b	a	b	b	b	a	a	a	b	a	a	a	a	b	b	b	b	b	a	a	b	a	b	a	b	b	a	b	b	b	b	b	a	a	b	a	a
4	2A	IWB25650	184.858	b	a		a	b	b	a	b	b	b	a	b	b	b	a	a	a	b	a	a	a	a	b	b	b	b	b	a	a	b	a	b	a	b	b	a	b	b	b	b	b	a	a	b	a	a
5	2B	IWB71	0	b	a		a	b	b	b	a	a	b	b	b	a	b	a	a	a	a	b	b	b	a	b	a	b	b	a	a	a	a	b	a	b	b	a	a	a	a	a	b	a	a	a	a	a	b
5	2B	IWB13249	12.967	b	a		b	b	b	b	a	b	b	b	a	a	b	a	b	a	a	b	a	b	a	a	a	b	b	b	a	a	a	b	a	b	b	a	a	a	a	a	b	a	b	a	h	b	b
5	2B	IWB1769	12.967	b	a		b	b	b	b	a	b	b	b	a	a	b	a	b	a	a	b	a	b	a	a	a	b	b	b	a	a	a	b	a	b	b	a	a	a	a	a	b	a	b	a	-	b	b
5	2B	IWB28561	12.967	b	a		b	b	b	b	-	b	b	b	a	a	b	a	b	a	a	b	a	b	a	a	a	b	b	b	a	a	a	b	a	b	b	a	a	a	a	a	b	a	b	a	h	b	b
5	2B	IWB8607	12.967	b	a		b	b	b	b	a	b	b	b	a	a	b	a	b	a	a	b	a	b	a	a	a	b	b	b	a	a	a	b	a	b	b	a	a	a	a	a	b	a	b	a	-	b	b
5	2B	IWB28564	12.967	b	a		b	b	b	b	a	b	b	b	a	a	b	a	b	a	a	b	a	b	a	a	a	b	b	b	a	a	a	b	a	b	b	a	a	a	a	a	b	a	b	a	h	b	b
5	2B	IWB44343	13.41	b	a		b	b	b	b	a	b	b	b	a	a	b	a	b	a	a	b	a	b	a	a	a	b	b	b	a	a	a	b	a	b	b	a	a	a	a	a	b	a	b	a	h	b	b
5	2B	IWB44344	13.41	b	a		b	b	b	b	a	b	b	b	a	a	b	a	b	a	a	b	a	b	a	a	a	b	b	b	a	a	a	b	a	b	b	a	a	a	a	a	b	a	b	a	-	b	b
5	2B	IWB10706	13.854	b	a		b	b	b	b	a	b	b	b	a	a	b	a	b	a	a	b	a	b	a	a	a	b	b	b	a	a	a	b	a	b	b	a	a	a	a	a	b	a	b	a	h	b	b
5	2B	IWB11366	14.751	b	a		b	b	b	b	a	b	b	b	a	a	b	a	b	a	a	b	a	b	a	a	a	b	b	b	a	a	a	b	a	b	b	a	a	a	a	a	b	a	b	a	h	b	b
5	2B	IWB29591	15.195	b	a		b	b	b	b	a	b	b	b	a	a	b	a	b	a	b	b	a	b	a	a	a	b	b	b	a	a	a	b	a	b	b	a	a	a	a	a	b	a	b	a	h	b	b
5	2B	IWB2535	15.305	b	a		b	b	b	b	a	b	b	b	a	a	b	a	b	a	b	b	a	b	a	a	a	b	b	b	a	a	a	b	a	b	b	a	a	a	a	a	b	a	b	a	-	b	b
5	2B	IWB6113	15.414	b	a		b	b	b	b	a	b	b	b	a	a	b	a	b	a	b	b	a	b	a	a	a	b	b	b	a	a	a	b	a	b	b	a	a	a	a	a	b	a	b	a	a	b	b
5	2B	IWB50462	15.608	b	a		b	b	b	b	a	b	b	b	a	a	b	a	b	a	-	b	a	b	a	a	a	b	b	b	a	a	a	b	a	b	b	a	a	a	a	a	b	a	b	a	-	b	b
5	2B	IWB9798	15.855	b	a		b	b	b	b	a	b	b	b	a	a	b	a	b	a	a	b	a	b	a	a	a	b	b	b	a	a	a	b	a	b	b	a	a	a	a	a	b	a	b	a	a	b	b
5	2B	IWB6127	15.855	b	a		b	b	-	b	a	b	b	b	a	a	b	a	b	a	a	b	a	b	a	a	a	b	b	b	a	a	a	b	a	b	b	a	a	a	a	a	b	a	b	a	a	b	b
5	2B	IWB120	16.083	b	a		b	b	b	b	a	b	b	b	a	a	b	a	b	a	a	b	a	b	a	a	a	b	b	b	a	a	a	b	a	b	b	a	a	a	a	a	b	a	b	a	-	b	b
5	2B	IWB1385	16.296	b	a		b	b	b	b	a	b	b	b	a	a	b	a	b	a	a	b	a	b	a	a	a	b	b	b	a	a	a	b	a	b	b	a	a	a	a	a	b	a	b	a	b	b	b
5	2B	IWB3380	16.739	b	a		b	b	b	b	a	b	b	b	a	a	b	a	b	a	a	b	a	b	a	a	a	b	b	b	a	a	a	b	a	b	b	a	a	a	a	a	b	a	b	a	b	b	b
5	2B	IWB1066	17.111	b	a		b	b	b	b	a	b	b	b	a	a	b	a	b	a	-	b	a	b	a	a	a	b	b	b	a	a	a	b	a	b	b	a	a	a	a	a	b	a	b	a	-	b	b
5	2B	IWB11101	17.672	b	a		b	b	b	-	a	b	b	b	a	a	b	a	b	a	a	b	a	b	a	a	a	b	b	b	a	a	a	b	a	b	b	a	a	a	a	a	b	a	b	a	a	b	b
5	2B	IWB7626	25.367	b	a		b	b	b	b	a	b	b	b	a	a	b	a	b	b	a	b	b	b	a	a	a	b	-	b	a	a	a	b	a	b	b	b	a	a	a	a	b	a	a	a	-	b	b
5	2B	IWB26301	25.487	b	a		b	b	b	b	a	b	b	b	a	a	b	a	b	b	-	b	b	b	a	a	a	b	h	b	a	a	a	b	a	b	b	b	a	a	a	a	b	a	a	a	h	b	b
5	2B	IWB9024	26.103	b	a		b	b	b	b	a	b	b	b	a	a	b	a	b	b	b	b	b	b	a	a	a	b	-	b	a	a	a	b	a	b	b	b	a	a	a	a	b	a	a	a	-	b	b
5	2B	IWB9889	26.955	b	a		b	b	b	b	a	b	b	b	a	a	b	a	b	b	-	b	b	b	a	a	a	b	a	b	a	a	a	b	a	b	b	b	a	a	a	a	b	a	a	a	a	b	b
5	2B	IWB36765	28.658	b	a		b	b	b	b	a	b	b	b	a	a	b	a	b	b	b	b	b	b	a	a	a	b	-	b	a	a	a	b	a	b	b	b	a	a	a	a	b	a	a	a	b	b	b
5	2B	IWB54790	29.146	b	a		b	b	b	b	a	b	b	b	a	a	b	a	b	b	b	b	b	b	a	a	a	b	-	b	a	a	a	b	a	b	b	b	a	a	a	a	b	a	a	a	b	b	b
5	2B	IWB6323	29.417	b	a		b	b	b	b	a	b	b	b	a	a	b	a	b	b	b	b	b	b	a	a	a	b	-	b	a	a	a	b	a	b	b	b	a	a	a	a	b	a	a	a	b	b	b
5	2B	IWB45063	29.671	b	a		b	b	b	b	a	b	b	b	a	a	b	a	b	b	b	b	b	b	a	a	a	b	b	b	a	a	a	b	a	b	b	b	a	a	a	a	b	a	a	a	b	b	b
5	2B	IWB11888	29.671	b	a		b	b	b	b	a	b	b	b	a	a	b	a	b	b	b	b	b	b	a	a	a	b	b	b	a	a	a	b	a	b	b	b	a	a	a	a	b	a	a	a	b	b	b
5	2B	IWB4272	30.114	b	a		b	b	b	b	a	b	b	b	a	a	b	a	b	b	a	b	b	b	a	a	a	b	-	b	a	a	a	b	a	b	b	b	a	a	a	a	b	a	a	a	b	b	b
5	2B	IWB27744	30.558	b	a		b	b	b	b	a	b	b	b	a	a	b	a	b	b	a	b	b	b	a	a	a	b	b	b	a	a	a	b	a	b	b	b	a	a	a	a	b	a	a	a	b	b	b
5	2B	IWB8189	30.649	b	a		b	b	b	b	a	b	b	b	a	a	b	a	b	b	a	b	b	b	a	a	a	b	-	b	a	a	a	b	a	b	b	b	a	a	a	a	b	a	a	a	b	b	b
5	2B	IWB58747	30.693	b	a		b	b	b	b	a	b	b	b	a	a	b	a	b	b	a	b	b	b	a	a	a	b	-	b	a	a	a	b	a	b	b	b	a	a	a	a	b	a	a	a	b	b	b
5	2B	IWB73196	30.777	b	a		b	b	b	b	a	b	b	b	a	a	b	a	b	b	a	b	b	b	a	a	a	b	h	b	a	a	a	b	a	b	b	b	a	a	a	a	b	a	a	a	b	b	b
5	2B	IWB73846	30.777	b	a		b	b	b	b	a	b	b	b	a	a	b	a	b	b	a	b	b	b	a	a	a	b	-	b	a	a	a	b	a	b	b	b	a	a	a	a	b	a	a	a	b	b	b
5	2B	IWB479	30.777	b	a		b	b	b	b	a	b	b	b	a	a	b	a	b	b	a	b	b	b	a	a	a	b	h	b	a	a	a	b	a	b	b	b	a	a	a	a	b	a	a	a	b	b	b
5	2B	IWB4648	30.907	b	a		b	b	b	b	a	b	b	b	a	a	b	a	b	b	a	b	b	b	a	a	a	b	-	b	a	a	a	b	a	b	b	b	a	a	a	a	b	a	a	a	b	b	b
5	2B	IWB23660	30.997	b	a		b	b	b	b	a	b	b	b	a	a	b	a	b	b	a	b	b	b	a	a	a	b	h	b	a	a	a	b	a	b	b	b	a	a	a	a	b	a	a	a	b	b	b
5	2B	IWB4273	31.44	b	a		b	b	b	b	a	b	b	b	a	a	b	a	b	b	a	b	b	b	a	a	a	b	h	b	a	a	a	b	a	b	b	b	a	a	a	a	b	a	a	a	b	b	b
5	2B	IWB6028	31.883	b	a		b	b	b	b	a	b	b	b	a	a	b	a	b	b	b	b	b	b	a	a	a	b	h	b	a	a	a	b	a	b	b	b	a	a	a	a	b	a	a	a	b	b	b
5	2B	IWB7050	32.327	b	a		b	b	b	b	a	b	b	b	a	a	b	a	b	b	b	b	b	b	a	a	a	b	h	b	a	a	a	b	a	b	b	b	a	a	a	a	b	a	a	a	b	b	b
5	2B	IWB69628	32.547	b	a		b	b	b	b	a	b	b	b	a	a	b	a	b	b	h	b	b	b	a	a	a	b	h	b	a	a	a	b	a	b	b	b	a	a	a	a	b	a	a	a	b	b	b
5	2B	IWB76570	32.909	b	a		b	b	b	b	a	b	b	b	a	a	b	a	b	b	-	b	b	b	a	a	a	b	-	b	a	a	a	b	a	b	b	b	a	a	a	a	b	a	a	a	b	b	b
5	2B	IWB63201	33.221	b	a		b	b	b	b	a	b	b	b	a	a	b	a	b	b	b	b	b	b	a	a	a	b	b	b	a	a	a	b	a	b	b	b	a	a	a	a	b	a	a	a	b	b	b
5	2B	IWB71741	33.229	b	a		b	b	b	b	a	b	b	b	a	a	b	a	b	b	b	b	b	b	a	a	a	b	-	b	a	a	a	b	a	b	b	b	a	a	a	a	b	a	a	a	b	b	b
5	2B	IWB25313	33.698	b	a		b	b	b	b	a	b	b	b	a	a	b	a	b	b	b	b	b	b	a	a	a	b	-	b	a	a	a	b	a	b	b	b	a	a	a	a	b	a	a	a	b	b	b
5	2B	IWB7207	37.564	b	a		b	b	b	b	a	b	b	b	a	a	b	a	a	b	b	b	b	b	b	a	a	b	h	b	a	a	a	b	a	b	b	b	a	a	a	a	b	a	a	a	b	b	h
5	2B	IWB75788	38.008	b	a		b	b	b	b	a	b	b	b	a	a	b	a	a	b	a	b	b	b	b	a	a	b	h	b	a	a	a	b	a	b	b	b	a	a	a	a	b	a	a	a	b	b	h
5	2B	IWB72535	38.553	b	a		b	b	b	b	a	b	b	b	a	a	b	a	a	b	b	b	b	b	b	a	a	b	-	b	a	a	a	b	a	b	b	b	a	a	a	a	b	a	a	a	b	b	-
5	2B	IWB10282	40.782	b	a		b	b	b	b	a	b	b	b	a	a	b	a	a	b	b	b	b	b	b	a	a	b	b	a	a	a	a	b	a	b	b	b	a	b	a	a	b	a	a	a	b	b	b
5	2B	IWB69372	41.653	b	a		b	b	b	b	a	b	b	b	a	a	b	a	a	b	b	b	b	b	b	a	a	b	-	a	a	a	a	b	a	b	b	b	a	b	a	a	b	a	a	a	b	b	b
5	2B	IWB69373	41.679	b	a		b	b	b	b	a	b	b	b	a	a	b	a	a	b	b	b	b	b	b	a	a	b	h	a	a	a	a	b	a	b	b	b	a	b	a	a	b	a	a	a	b	b	b
5	2B	IWB80945	41.812	b	a		b	b	b	b	a	b	b	b	a	a	b	a	a	b	b	b	b	b	b	a	a	b	-	a	a	a	a	b	a	b	b	b	a	b	a	a	b	a	a	a	b	b	-
5	2B	IWB22762	43.043	b	a		b	b	b	b	a	b	b	b	a	a	b	a	a	b	b	b	b	b	b	a	a	b	a	a	a	a	a	b	a	b	b	b	a	b	a	a	b	a	a	a	b	b	a
5	2B	IWB2286	43.368	b	a		b	b	b	b	a	b	b	b	a	a	b	a	a	b	b	b	b	b	b	a	a	b	-	a	a	a	a	b	a	b	b	b	a	b	a	a	b	a	a	a	b	b	-
5	2B	IWB2593	43.706	b	a		b	b	b	b	a	b	b	b	a	a	b	a	a	b	b	b	b	b	b	a	a	b	h	a	a	a	a	b	a	b	b	b	a	b	a	a	b	a	a	a	b	b	h
5	2B	IWB2592	44.149	b	a		b	b	b	b	a	b	b	b	a	a	b	a	a	b	a	b	b	b	b	a	a	b	h	a	a	a	a	b	a	b	b	b	a	b	a	a	b	a	a	a	b	b	h
5	2B	IWB8386	44.331	b	a		b	b	b	b	a	b	b	b	a	a	b	a	a	b	a	b	b	b	b	a	a	b	-	a	a	a	a	b	a	b	b	b	a	b	a	a	b	a	a	a	b	b	-
5	2B	IWB75246	44.437	b	a		b	b	b	b	a	b	b	b	a	a	b	a	a	b	a	b	b	b	b	a	a	b	-	a	a	a	a	b	a	b	b	b	a	b	a	a	b	a	a	a	b	b	a
5	2B	IWB9044	45.267	b	a		b	b	b	b	a	b	b	b	a	a	b	a	a	b	a	b	b	b	b	a	a	b	-	a	a	a	a	b	a	b	b	b	a	b	a	a	b	a	a	a	b	b	-
5	2B	IWB53685	45.268	b	a		b	b	b	b	a	b	b	b	a	a	b	a	a	b	a	b	b	b	b	a	a	b	h	a	a	a	a	b	a	b	b	b	a	b	a	a	b	a	a	a	b	b	h
5	2B	IWB72837	45.268	b	a		b	b	b	b	a	b	b	b	a	a	b	a	a	b	a	b	b	b	b	a	a	b	h	a	a	a	a	b	a	b	b	b	a	b	a	a	b	a	a	a	b	b	h
5	2B	IWB43278	54.047	b	a		b	b	b	b	a	b	b	b	a	a	b	a	a	b	a	a	a	b	b	a	a	b	-	a	-	a	b	b	a	a	b	b	a	b	a	a	b	a	a	b	b	b	b
5	2B	IWB21691	54.047	b	a		b	b	b	b	a	b	b	b	a	a	b	a	a	b	a	a	a	b	b	a	a	b	a	a	b	a	b	b	a	a	b	b	a	b	a	a	b	a	a	b	b	b	b
5	2B	IWB6453	54.249	b	a		b	b	b	b	a	b	b	b	a	a	b	a	a	b	a	a	a	b	b	a	a	b	-	a	-	a	b	b	a	a	b	b	a	b	a	a	b	a	a	b	b	b	b
5	2B	IWB9954	54.487	b	a		b	b	b	b	a	b	b	b	a	a	b	a	a	b	a	a	a	b	b	a	a	b	a	a	a	a	b	b	a	a	b	b	a	b	a	a	b	a	a	b	b	b	b
5	2B	IWB26189	55.385	b	a		b	b	b	b	a	a	b	b	a	a	b	a	a	b	a	a	a	b	b	a	a	b	a	a	a	a	b	b	a	a	b	b	a	b	a	a	b	a	a	b	b	b	b
5	2B	IWB55526	55.51	b	a		b	b	b	b	a	a	b	b	a	a	b	a	a	b	a	a	a	b	b	a	a	b	a	-	-	a	b	b	a	a	b	b	a	b	a	a	b	a	a	b	b	b	b
5	2B	IWB1801	56.74	b	a		b	b	b	b	a	a	b	b	a	a	b	a	a	b	b	a	a	b	b	a	a	b	a	a	b	a	b	b	a	a	b	b	a	b	a	a	b	a	a	b	b	b	b
5	2B	IWB1190	57.01	b	a		b	b	b	b	a	a	b	b	a	a	b	a	a	b	b	a	a	b	b	a	a	b	a	a	-	a	b	b	a	a	b	b	a	b	a	a	b	a	a	b	b	b	b
5	2B	IWB318	57.181	b	a		b	b	b	b	a	a	b	b	a	a	b	a	a	b	b	a	a	b	b	a	a	b	a	a	b	a	b	b	a	a	b	b	a	b	a	a	b	a	a	b	b	b	b
5	2B	IWB8789	57.548	b	a		b	b	b	b	a	a	b	b	a	a	b	a	a	b	-	a	a	b	b	a	a	b	a	a	-	a	b	b	a	a	b	b	a	b	a	a	b	a	a	b	b	b	b
5	2B	IWB79131	58.068	b	a		b	b	b	b	a	a	b	b	a	a	b	a	a	b	a	a	a	b	b	a	a	b	a	a	a	a	b	b	a	a	b	b	a	b	a	a	b	a	a	b	b	b	b
5	2B	IWB1631	58.338	b	a		b	b	b	b	a	a	b	b	a	a	b	a	a	b	a	a	a	b	b	a	a	b	a	a	-	a	b	b	a	a	b	b	a	b	a	a	b	a	a	b	b	b	b
5	2B	IWB78033	58.734	b	a		b	b	b	b	a	a	b	b	a	a	b	a	a	b	a	a	a	b	b	a	a	b	a	-	h	a	b	b	a	a	b	b	a	b	a	a	b	a	a	b	b	b	b
5	2B	IWB60670	58.992	b	a		b	b	b	b	a	a	b	b	a	a	b	a	a	b	-	a	a	b	b	a	a	b	a	a	h	a	b	b	a	a	b	b	a	b	a	a	b	a	a	b	b	b	b
5	2B	IWB79585	59.174	b	a		b	b	b	b	a	a	b	b	a	a	b	a	a	b	b	a	a	b	b	a	a	b	a	a	h	a	b	b	a	a	b	b	a	b	a	a	b	a	a	b	b	b	b
5	2B	IWB1630	59.618	b	a		b	b	b	b	a	a	b	b	a	a	b	a	a	b	a	a	a	b	b	a	a	b	a	a	h	a	b	b	a	a	b	b	a	b	a	a	b	a	a	b	b	b	b
5	2B	IWB102	60.518	b	a		b	b	b	b	a	a	b	b	a	a	b	a	a	b	a	a	a	b	b	a	a	b	a	a	h	a	b	b	a	a	b	b	a	b	a	a	b	a	a	b	b	b	b
5	2B	IWB2452	60.88	b	a		b	b	b	b	a	a	b	b	a	a	b	a	a	b	a	a	a	b	b	a	a	b	a	a	-	a	b	b	a	a	b	b	a	b	a	a	b	a	a	b	b	b	b
5	2B	IWB60658	61.192	b	a		b	b	b	b	a	a	b	b	a	a	b	a	a	b	a	a	a	b	b	a	a	b	a	a	a	a	b	b	a	a	b	b	a	b	a	a	b	a	a	b	b	b	b
5	2B	IWB31368	61.346	b	a		b	b	b	b	a	a	b	b	a	a	b	a	a	b	a	a	a	b	b	a	a	b	a	a	-	a	b	b	a	a	b	b	a	b	a	a	b	a	a	b	b	b	b
5	2B	IWB24269	62.377	b	a		b	b	b	b	a	a	b	-	a	a	b	a	a	b	a	a	a	b	b	a	a	b	a	a	b	a	b	b	a	a	b	b	a	b	a	a	b	a	a	b	b	b	b
5	2B	IWB7403	62.536	b	a		b	b	b	b	a	a	b	b	a	a	b	a	a	b	a	a	a	b	b	a	a	b	a	a	b	a	b	b	a	a	b	b	a	b	a	a	b	a	a	b	b	b	b
5	2B	IWB31015	62.697	b	a		b	b	b	b	a	a	b	-	a	a	b	a	a	b	a	a	a	b	b	a	a	b	a	a	-	a	b	b	a	a	b	b	a	b	a	a	b	a	a	b	b	b	b
5	2B	IWB11652	63.357	b	a		b	b	b	b	a	a	b	b	a	a	b	a	a	b	a	a	a	b	b	a	a	b	a	a	h	a	b	b	a	a	b	b	a	b	a	a	b	a	a	b	b	b	b
5	2B	IWB309	64.563	b	a		b	b	b	b	a	a	b	b	a	a	b	a	b	b	a	a	a	b	b	a	a	b	a	a	h	a	b	b	a	a	b	b	a	b	a	a	b	a	a	b	b	b	b
5	2B	IWB78182	64.563	b	a		b	b	b	b	a	a	b	b	a	a	b	a	b	b	a	a	a	b	b	a	a	b	a	a	h	a	b	b	a	a	b	b	a	b	a	a	-	a	a	b	b	b	b
5	2B	IWB11045	64.817	b	a		b	b	b	b	a	a	b	b	a	a	b	a	b	b	a	a	a	b	b	a	a	b	a	a	-	a	b	b	a	a	b	b	a	b	a	a	b	a	a	b	b	b	b
5	2B	IWB43829	65.095	b	a		b	b	b	b	a	a	b	b	a	a	b	a	b	b	a	a	a	b	b	a	a	b	a	a	b	a	b	b	a	a	b	b	a	b	a	a	b	a	a	b	b	b	b
5	2B	IWB17472	65.881	b	a		b	b	b	b	a	a	b	b	a	a	b	a	b	b	a	a	a	b	b	a	a	b	a	a	b	a	b	b	a	a	b	b	a	b	a	a	b	a	a	b	b	b	b
5	2B	IWB65372	66.832	b	a		b	b	b	b	a	a	b	b	a	a	b	a	b	b	a	a	a	b	b	a	a	b	a	a	-	a	b	b	a	a	b	b	a	b	a	a	b	a	a	b	b	b	b
5	2B	IWB35244	67.129	b	a		b	b	b	b	a	a	b	b	a	a	b	a	b	b	-	a	a	b	b	a	a	b	a	a	-	a	b	b	a	a	b	b	a	b	a	a	b	a	a	b	b	b	b
5	2B	IWB32488	67.474	b	a		b	b	b	b	a	a	b	b	a	a	b	a	b	b	h	a	a	b	b	a	a	b	a	a	h	a	b	b	a	a	b	b	a	b	a	a	b	a	a	b	b	b	b
5	2B	IWB6031	67.694	b	a		b	b	b	b	a	a	b	b	a	a	b	a	b	b	b	a	a	b	b	a	a	b	a	a	h	a	b	b	a	a	b	b	a	b	a	a	b	a	a	b	b	b	b
5	2B	IWB6433	67.928	b	a		b	b	b	b	a	a	b	b	a	a	b	a	b	b	b	a	a	b	b	a	a	b	a	a	-	a	b	b	a	a	b	b	a	b	a	a	b	a	a	b	b	b	b
5	2B	IWB36870	68.12	b	a		b	b	b	b	a	a	b	b	a	a	b	a	b	b	b	a	a	b	b	a	a	b	a	a	a	a	b	b	a	a	b	b	a	b	a	a	b	a	a	b	b	b	b
5	2B	IWB39865	68.816	b	a		b	b	b	b	a	a	b	b	a	a	b	a	b	b	b	a	a	b	b	a	a	b	a	a	a	a	b	b	a	a	b	b	a	b	a	a	b	a	a	b	b	b	b
5	2B	IWB71678	68.82	b	a		b	b	b	b	a	a	b	b	a	a	b	a	b	b	b	a	a	b	b	a	a	b	a	a	a	a	b	b	a	a	b	b	a	b	a	a	b	a	a	b	b	b	b
5	2B	IWB10410	69.085	b	a		b	b	b	b	a	a	b	b	a	a	b	a	b	b	-	a	a	b	b	a	a	b	a	a	-	a	b	b	a	a	b	b	a	b	a	a	b	a	a	b	b	b	b
5	2B	IWB48484	69.477	b	a		b	b	b	b	a	a	b	b	a	a	b	a	b	b	b	a	a	b	b	a	a	b	a	a	-	a	b	b	a	a	b	b	a	b	a	a	b	a	a	b	b	b	b
5	2B	IWB10411	69.479	b	a		b	b	b	b	a	a	b	b	a	a	b	a	b	b	b	a	a	b	b	a	a	b	a	a	-	a	b	b	a	a	b	b	a	b	a	a	b	a	a	b	b	b	b
5	2B	IWB7979	69.483	b	a		b	b	b	b	a	a	b	b	a	a	b	a	b	b	b	a	a	b	b	a	a	b	a	a	h	a	b	b	a	a	b	b	a	b	a	a	b	a	a	b	b	b	b
5	2B	IWB80048	69.927	b	a		b	b	b	b	a	a	b	b	a	a	b	a	b	b	b	a	a	b	b	a	a	b	a	a	h	a	b	b	a	a	b	b	a	b	a	a	b	a	a	b	b	b	b
5	2B	IWB81070	70.293	b	a		b	b	b	b	a	a	b	b	a	a	b	a	b	b	b	a	a	b	b	a	a	b	a	a	b	a	b	b	a	a	b	b	a	b	a	a	b	a	a	b	b	b	b
5	2B	IWB32410	70.662	b	a		b	b	b	b	a	a	b	b	a	a	b	a	b	b	b	a	a	b	b	a	a	b	a	a	-	a	b	b	a	a	b	b	a	b	a	a	b	a	a	b	b	b	b
5	2B	IWB2031	71.042	b	a		b	b	b	b	a	a	b	b	a	a	b	a	b	b	b	a	a	b	b	a	a	b	a	a	a	a	b	b	a	a	b	b	a	b	a	a	b	a	a	b	b	b	b
5	2B	IWB32407	71.485	b	a		b	b	b	b	a	a	b	b	a	a	b	a	b	b	b	a	a	b	b	a	a	b	a	a	a	a	b	b	a	a	b	b	a	b	a	a	b	a	a	b	b	b	b
5	2B	IWB6667	72.007	b	a		b	b	b	b	a	a	b	b	a	a	b	a	b	b	b	a	a	b	b	a	a	b	a	a	a	a	b	b	a	a	b	b	a	b	a	a	b	a	a	b	b	b	b
5	2B	IWB32408	72.372	b	a		b	b	b	b	a	a	b	b	a	a	b	a	b	b	b	a	a	b	b	a	a	b	a	a	a	a	b	b	a	a	b	b	a	b	a	a	b	a	a	b	b	b	b
5	2B	IWB61287	72.965	b	a		b	b	b	b	a	a	b	b	a	a	b	a	b	b	b	a	a	b	b	a	a	b	a	a	a	a	b	b	a	a	b	b	a	b	a	a	b	a	a	b	b	b	b
5	2B	IWB26404	73.124	b	a		b	b	b	b	a	a	b	b	a	a	b	a	b	b	b	a	a	b	b	a	a	b	a	a	a	a	b	b	a	a	b	b	a	b	a	a	b	a	a	b	b	b	b
5	2B	IWB43954	73.268	b	a		b	b	b	b	a	a	b	b	a	a	b	a	b	b	b	a	a	b	b	a	a	b	a	a	a	a	b	b	a	a	b	b	a	b	a	a	b	a	a	b	b	b	b
5	2B	IWB4713	73.711	b	a		b	b	b	b	a	a	b	b	a	a	b	a	b	b	b	a	a	b	b	a	a	b	a	a	a	a	b	b	a	a	b	b	a	b	a	a	b	a	a	b	b	b	b
5	2B	IWB36836	74.217	b	a		b	b	b	b	a	a	b	b	a	a	b	a	b	b	a	a	a	b	b	a	a	b	a	a	a	a	b	b	a	a	b	b	a	b	a	a	b	a	a	b	b	b	b
5	2B	IWB30756	75.214	b	a		b	b	b	b	a	a	b	b	a	a	b	a	b	b	a	a	a	b	b	a	a	b	a	a	a	a	b	b	a	b	b	b	a	b	a	a	b	a	a	b	b	b	b
5	2B	IWB67084	77.816	b	a		b	b	b	b	a	a	b	b	a	a	b	b	b	b	b	a	a	b	b	a	a	b	a	a	b	a	b	b	a	b	a	b	a	b	a	a	b	a	a	b	b	b	a
5	2B	IWB2052	78.793	b	a		b	b	b	b	a	a	b	b	a	a	b	b	b	b	a	a	a	b	b	a	a	b	a	a	b	a	b	b	a	b	a	b	a	b	a	a	b	a	a	b	b	b	a
5	2B	IWB77100	79.252	b	a		b	b	b	b	a	a	b	b	a	a	b	b	b	b	a	a	a	b	b	a	a	b	a	a	b	a	b	b	a	b	a	b	a	b	a	a	b	a	a	b	b	b	a
5	2B	IWB32330	79.543	b	a		b	b	b	b	a	a	b	b	a	a	b	b	b	b	a	a	a	b	b	a	a	b	a	a	b	a	b	b	a	b	a	b	a	b	a	a	b	a	a	b	b	b	a
5	2B	IWB34502	79.915	b	a		b	b	b	b	a	a	b	b	a	a	b	b	b	b	a	a	a	b	b	a	a	b	a	a	b	a	b	b	a	b	a	b	a	b	a	a	b	a	a	b	b	b	a
5	2B	IWB14688	80.135	b	a		b	b	b	b	a	a	b	b	a	a	b	b	b	b	a	a	a	b	b	a	a	b	a	a	b	a	b	b	a	b	a	b	a	b	a	a	b	a	a	b	b	b	a
5	2B	IWB37290	80.579	b	a		b	b	b	b	a	a	b	b	a	a	b	b	b	b	b	a	a	b	b	a	a	b	a	a	b	a	b	b	a	b	a	b	a	b	a	a	b	a	a	b	b	b	a
5	2B	IWB36256	80.799	b	a		b	b	b	b	a	a	b	b	a	a	b	b	b	b	b	a	a	b	b	a	a	b	a	a	b	a	b	b	a	b	a	b	a	b	a	a	b	a	a	b	b	b	a
5	2B	IWB6296	81.697	b	a		b	b	b	b	a	a	b	b	a	a	b	b	b	b	b	a	a	b	b	a	a	b	a	a	b	a	b	b	a	b	a	b	a	b	a	a	b	a	a	b	b	b	a
5	2B	IWB35321	82.595	b	a		b	b	b	b	a	a	b	b	a	a	b	b	b	b	b	a	a	b	b	a	a	b	a	a	b	a	b	b	a	b	a	b	a	b	a	a	b	a	a	b	b	b	a
5	2B	IWB375	82.773	b	a		b	b	b	b	a	a	b	b	a	a	b	b	b	b	b	a	a	b	b	a	a	b	a	a	b	a	b	b	a	b	a	b	a	b	a	a	b	a	a	b	b	b	a
5	2B	IWB60370	82.99	b	a		b	b	-	b	a	a	b	b	a	a	b	b	b	b	b	a	a	b	b	a	a	b	a	a	b	a	b	b	a	b	a	b	a	b	a	a	b	a	a	b	b	b	a
5	2B	IWB44417	83.72	b	a		b	b	b	b	a	a	b	b	a	a	b	b	b	b	a	a	a	b	b	a	a	b	a	a	b	a	b	b	a	b	a	b	a	b	a	a	b	a	a	b	b	b	a
5	2B	IWB36462	84.04	b	a		b	b	b	b	a	a	b	b	a	a	b	b	b	b	a	a	a	b	b	a	a	b	a	a	b	a	b	b	a	b	a	b	a	b	a	a	b	a	a	b	b	b	a
5	2B	IWB80439	84.391	b	a		b	b	b	b	a	a	b	b	a	a	b	b	b	b	a	a	a	b	b	a	a	b	a	-	b	a	b	b	a	b	a	b	a	b	a	a	b	a	a	b	b	b	a
5	2B	IWB24879	84.391	b	a		b	b	b	b	a	a	b	b	a	a	b	b	b	b	a	a	a	b	b	a	a	b	a	a	b	a	b	b	a	b	a	b	a	b	a	a	b	a	a	b	b	b	a
5	2B	IWB52801	84.835	b	a		b	b	b	b	a	a	b	b	a	a	b	b	a	b	a	a	a	b	b	a	a	b	a	a	b	a	b	b	a	b	a	b	a	b	a	a	b	a	a	b	b	b	a
5	2B	IWB69362	85.278	b	a		b	b	b	b	a	a	b	b	a	a	b	b	a	b	b	a	a	b	b	a	a	b	a	a	b	a	b	b	a	b	a	b	a	b	a	a	b	a	a	b	b	b	a
5	2B	IWB47895	85.278	b	a		b	b	b	b	a	a	b	b	a	a	b	b	a	b	b	a	a	b	b	a	a	b	a	a	b	a	b	b	a	b	a	b	a	b	a	a	b	a	a	b	b	b	a
5	2B	IWB21339	85.724	b	a		b	b	b	b	a	a	b	b	a	a	b	b	a	b	a	a	a	b	b	a	a	b	a	a	b	a	b	b	a	b	a	b	a	b	a	a	b	a	a	b	b	b	a
5	2B	IWB63805	88.569	b	a		b	b	b	b	a	a	b	b	a	a	b	b	a	b	a	a	a	b	b	a	a	b	b	a	b	a	b	b	a	b	a	b	a	b	a	b	b	a	a	b	a	b	a
5	2B	IWB75799	89.939	b	a		b	b	b	b	a	a	b	b	a	a	b	b	a	b	b	a	a	b	b	a	a	b	b	a	b	a	b	b	a	b	a	b	a	b	a	b	b	a	a	b	a	b	a
5	2B	IWB2460	90.437	b	a		b	b	b	b	a	a	b	b	a	a	b	b	a	b	b	a	a	b	b	a	a	b	b	a	b	a	b	b	a	b	a	b	a	b	a	b	b	a	a	b	a	b	a
5	2B	IWB685	91.985	b	a		b	b	b	b	a	a	b	b	a	a	b	b	a	b	a	a	a	b	b	b	a	b	b	a	b	a	b	b	a	b	a	b	a	b	a	b	b	a	a	b	a	b	a
5	2B	IWB41706	92.429	b	a		b	b	b	b	a	a	b	b	a	a	b	b	a	b	a	a	a	b	b	b	a	b	b	a	b	a	b	b	a	b	a	b	a	b	a	b	b	a	a	b	a	b	a
5	2B	IWB46692	92.645	b	a		b	b	b	b	a	a	b	b	a	a	b	b	a	b	a	a	a	b	b	b	a	b	b	a	b	a	b	b	a	b	a	b	a	b	a	b	b	a	a	b	a	b	a
5	2B	IWB58282	92.869	b	a		b	b	b	b	a	a	b	b	a	a	b	b	a	b	a	a	a	b	b	b	a	b	b	a	b	a	b	b	a	b	a	b	a	b	a	b	b	a	a	b	a	b	a
5	2B	IWB34486	93.527	b	a		b	b	b	b	a	a	b	b	a	a	b	b	a	b	a	a	a	b	b	b	a	b	b	a	b	a	b	b	a	b	a	b	a	b	a	b	b	a	a	b	a	b	a
5	2B	IWB80422	94.208	b	a		b	b	b	b	a	a	b	b	a	a	b	b	a	b	a	a	a	b	b	b	a	b	b	a	b	a	b	b	a	b	a	b	a	b	a	b	b	a	a	b	a	b	a
5	2B	IWB2143	94.435	b	a		b	b	b	b	a	a	b	b	a	a	b	b	a	b	a	a	a	b	b	b	a	b	b	a	b	a	b	b	a	b	a	b	a	b	a	b	b	a	a	b	a	b	a
5	2B	IWB3118	94.648	b	a		b	b	b	b	a	a	b	b	a	a	b	b	a	b	a	a	a	b	b	b	a	b	b	a	b	a	b	b	a	b	a	b	a	b	a	b	b	a	a	b	a	b	a
5	2B	IWB4321	95.092	b	a		b	b	b	b	a	a	b	b	a	a	b	b	a	b	b	a	a	b	b	b	a	b	b	a	b	a	b	b	a	b	a	b	a	b	a	b	b	a	a	b	a	b	a
5	2B	IWB52348	95.99	b	a		b	b	b	b	a	a	b	b	a	a	b	b	a	b	b	a	a	b	b	b	a	b	b	a	b	a	b	b	a	b	a	b	a	b	a	b	b	b	a	b	a	b	a
5	2B	IWB57570	96.888	b	a		b	b	b	b	a	a	b	b	a	a	b	b	a	b	a	a	a	b	b	b	a	b	b	a	b	a	b	b	a	b	a	b	a	b	a	b	b	b	a	b	a	b	a
5	2B	IWB7772	97.785	b	a		b	b	b	b	a	a	b	b	a	a	b	b	a	b	a	a	a	b	b	b	a	b	b	a	b	a	a	b	a	b	a	b	a	b	a	b	b	b	a	a	a	b	a
5	2B	IWB11725	98.006	b	a		b	b	b	b	a	a	b	b	a	a	b	b	a	b	a	a	a	b	b	b	a	b	b	a	b	a	a	b	a	b	a	b	a	b	a	b	b	b	a	a	a	b	a
5	2B	IWB23529	98.006	b	a		b	b	b	b	a	a	b	b	a	a	b	b	a	b	a	a	a	b	b	b	a	b	b	a	b	a	a	b	a	b	a	b	a	b	a	b	b	b	a	a	a	b	a
5	2B	IWB65801	98.449	b	a		b	b	b	b	a	a	a	b	a	a	b	b	a	b	a	a	a	b	b	b	a	b	b	a	b	a	a	b	a	b	a	b	a	b	a	b	b	b	a	a	a	b	a
5	2B	IWB8834	98.892	b	a		b	b	b	b	a	a	a	b	a	a	b	b	a	b	b	a	a	b	b	b	a	b	b	a	b	a	a	b	a	b	a	b	a	b	a	b	b	b	a	a	a	b	a
5	2B	IWB5274	98.892	b	a		b	b	b	b	a	a	a	b	a	a	b	b	a	b	b	a	a	b	b	b	a	b	b	a	b	a	a	b	a	b	a	b	a	b	a	b	b	b	a	a	a	b	a
5	2B	IWB42648	99.367	b	a		b	b	b	b	a	a	a	b	a	a	b	b	a	b	a	a	a	b	b	b	a	b	b	a	b	a	a	b	a	b	a	b	a	b	a	b	b	b	a	a	a	b	a
5	2B	IWB1944	104.037	b	a		b	b	-	a	a	a	a	b	a	a	b	b	a	b	a	a	a	a	b	b	a	b	a	a	b	a	a	b	a	b	b	b	a	b	a	b	b	b	a	a	a	b	a
5	2B	IWB6017	104.498	b	a		b	b	b	a	a	a	a	b	a	b	b	b	a	b	a	a	a	a	b	b	a	b	a	a	b	a	a	b	a	b	b	b	a	b	a	b	b	b	a	a	a	b	a
5	2B	IWB8102	104.678	b	a		b	b	-	a	a	a	a	b	a	b	b	b	a	b	a	a	a	a	b	b	a	b	a	a	b	a	a	b	a	b	b	b	a	b	a	b	b	b	a	a	a	b	a
5	2B	IWB75881	104.938	b	a		b	b	a	a	a	a	a	b	a	b	b	b	a	b	a	a	a	a	b	b	a	b	a	a	b	a	a	b	a	b	b	b	a	b	a	b	b	b	a	a	a	b	a
5	2B	IWB14239	105.158	b	a		b	b	a	a	a	a	a	b	a	b	b	b	a	b	a	a	a	a	b	b	a	b	a	a	b	a	a	b	a	b	b	b	a	b	a	b	b	b	a	a	a	b	a
5	2B	IWB4546	105.379	b	a		b	b	h	a	a	a	a	b	a	b	b	b	a	b	a	a	a	a	b	b	a	b	a	a	b	a	a	b	a	b	b	b	a	b	a	b	b	b	a	a	a	b	a
5	2B	IWB44159	105.822	b	a		b	b	h	a	a	a	a	b	a	b	b	b	a	b	b	a	a	a	b	b	a	b	a	a	b	a	a	b	a	b	b	b	a	b	a	b	b	b	a	a	a	b	a
5	2B	IWB9720	105.829	b	a		b	b	-	a	a	a	a	b	a	b	b	b	a	b	b	a	a	a	b	b	a	b	a	a	b	a	a	b	a	b	b	b	a	b	a	b	b	b	a	a	a	b	a
5	2B	IWB9381	106.491	b	a		b	b	b	a	a	a	a	a	a	b	b	b	a	b	b	a	a	a	b	b	a	b	a	a	b	a	a	b	a	b	b	b	a	b	a	b	b	b	a	a	a	b	a
5	2B	IWB7451	107.151	b	a		b	b	-	a	a	a	a	a	a	b	b	b	a	b	b	a	a	a	b	b	a	b	a	a	b	a	a	b	a	b	b	b	a	b	a	b	b	b	a	a	a	b	a
5	2B	IWB11763	107.157	b	a		b	b	-	a	a	a	a	a	a	b	b	b	a	b	b	a	a	a	b	b	a	b	a	a	b	a	a	b	a	b	b	b	a	b	a	b	b	b	a	a	a	b	a
5	2B	IWB11762	107.16	b	a		b	b	h	a	a	a	a	a	a	b	b	b	a	b	b	a	a	a	b	b	a	b	a	a	b	a	a	b	a	b	b	b	a	b	a	b	b	b	a	a	a	b	a
5	2B	IWB39509	107.16	b	a		b	b	h	a	a	a	a	a	a	b	b	b	a	b	b	a	a	a	b	b	a	b	a	a	b	a	a	b	a	b	b	b	a	b	a	b	b	b	a	a	a	b	a
5	2B	IWB11686	107.603	b	a		b	b	h	a	a	a	a	a	a	b	b	b	a	b	b	a	a	a	b	b	a	b	a	a	b	a	a	b	a	b	b	b	b	b	a	b	b	b	a	a	a	b	a
5	2B	IWB5784	107.628	b	a		b	b	-	a	a	a	a	a	a	b	b	b	a	b	b	a	a	a	b	b	a	b	a	a	b	a	a	b	a	b	b	b	b	b	a	b	b	b	a	a	a	b	a
5	2B	IWB48	108.502	b	a		b	b	a	a	a	a	a	a	a	b	b	b	a	b	b	a	a	a	b	b	a	b	a	a	b	a	a	b	a	b	b	b	b	b	a	b	b	b	a	a	a	b	a
5	2B	IWB4384	108.961	b	a		b	b	-	a	a	a	a	a	a	b	b	b	a	b	b	a	a	a	b	b	a	b	a	a	b	a	a	b	a	b	b	b	b	b	a	b	b	b	a	a	a	b	a
5	2B	IWB37427	109.389	b	a		b	b	b	a	a	a	a	a	a	b	b	b	a	b	b	a	a	a	b	b	a	b	a	a	b	a	a	b	a	b	b	b	b	b	a	b	b	b	a	a	a	b	a
5	2B	IWB51607	109.931	b	a		b	b	b	a	a	a	a	a	a	b	b	b	a	b	a	a	a	a	b	b	a	b	a	a	b	a	a	b	a	b	b	b	b	b	a	b	b	b	a	a	a	b	a
5	2B	IWB45219	109.949	b	a		b	b	-	a	a	a	a	a	a	b	b	b	a	b	a	a	a	a	b	b	a	b	a	a	b	a	a	b	a	b	b	b	b	b	a	b	b	b	a	a	a	b	a
5	2B	IWB54789	110.727	b	a		b	b	h	a	a	a	a	a	a	b	b	b	a	b	b	a	a	a	b	b	a	b	a	a	b	a	a	b	a	b	b	b	b	b	a	b	b	b	a	a	a	b	a
5	2B	IWB34490	111.171	b	a		b	b	h	a	a	a	a	a	a	b	b	b	a	b	b	a	a	a	b	b	a	b	a	a	b	a	a	b	a	b	b	b	b	b	a	b	b	b	a	a	b	b	a
5	2B	IWB7833	111.614	b	a		b	b	b	a	a	a	a	a	a	b	b	b	a	b	b	a	a	a	b	b	a	b	a	a	b	a	a	b	a	b	b	b	b	b	a	b	b	b	a	a	b	b	a
5	2B	IWB9332	111.754	b	a		b	b	-	a	a	a	a	a	a	b	b	b	a	b	b	a	a	a	b	b	a	b	a	a	b	a	a	b	a	b	b	b	b	b	a	b	b	b	a	a	b	b	a
5	2B	IWB35747	112.969	b	a		b	b	a	a	a	a	a	a	a	b	b	b	a	b	b	a	a	a	b	b	a	b	a	a	b	a	a	b	b	b	b	b	b	b	a	b	b	b	a	a	b	b	a
5	2B	IWB11750	113.136	b	a		b	b	-	a	a	a	a	a	a	b	b	b	a	b	b	a	a	a	b	b	a	b	a	a	b	a	a	b	b	b	b	b	b	b	a	b	b	b	a	a	b	b	a
5	2B	IWB32439	113.418	b	a		b	b	h	a	a	a	a	a	a	b	b	b	a	b	b	a	a	a	b	b	a	b	a	a	b	a	a	b	b	b	b	b	b	b	a	b	b	b	a	a	b	b	a
5	2B	IWB10669	114.087	b	a		b	b	b	a	a	a	a	a	a	b	b	b	a	b	b	a	a	a	b	b	a	b	a	a	b	a	a	b	b	b	b	b	b	b	a	a	b	b	a	a	b	b	a
5	2B	IWB40021	114.633	b	a		b	b	-	a	a	a	a	a	a	b	b	b	a	b	a	a	a	a	b	b	a	b	a	a	b	a	a	b	b	b	b	b	b	b	a	a	b	b	a	a	b	b	a
5	2B	IWB32069	115.204	b	a		b	b	h	a	a	a	a	a	a	b	b	b	a	b	a	a	a	a	b	b	a	b	a	a	b	a	a	b	a	b	b	b	b	b	a	a	b	b	a	a	b	b	a
5	2B	IWB74209	115.647	b	a		b	b	h	a	a	a	a	a	a	b	b	b	a	b	a	a	a	a	b	b	a	b	a	a	b	a	a	b	a	b	b	b	b	b	a	b	b	b	a	a	b	b	a
5	2B	IWB7856	115.898	b	a		b	b	-	a	a	a	a	a	a	b	b	b	a	b	a	a	a	a	b	b	a	b	a	a	b	a	a	b	a	b	b	b	b	b	a	b	b	b	a	a	b	b	a
5	2B	IWB79964	116.094	b	a		b	b	b	a	a	a	a	a	a	b	b	b	a	b	a	a	a	a	b	b	a	b	a	a	b	a	a	b	a	b	b	b	b	b	a	b	b	b	a	a	b	b	a
5	2B	IWB8214	116.764	b	a		b	b	b	a	a	a	a	a	a	b	b	b	a	b	a	a	a	a	b	b	a	b	a	a	b	a	a	b	b	b	b	b	b	b	a	b	b	b	a	a	b	b	a
5	2B	IWB12187	116.984	b	a		b	b	b	a	a	a	a	a	a	b	b	b	a	b	a	a	a	a	b	b	a	b	a	a	b	a	a	b	b	b	b	b	b	b	a	b	b	b	a	a	b	b	a
5	2B	IWB44610	117.073	b	a		b	b	-	a	a	a	a	a	a	b	b	b	a	b	a	a	a	a	b	b	a	b	a	a	b	a	a	b	b	b	b	b	b	b	a	b	b	b	a	a	b	b	a
5	2B	IWB21988	117.203	b	a		b	b	h	a	a	a	a	a	a	b	b	b	a	b	a	a	a	a	b	b	a	b	a	a	b	a	a	b	b	b	b	b	b	b	a	b	b	b	a	a	b	b	a
5	2B	IWB47487	118.276	b	a		b	b	-	a	a	a	a	a	a	b	b	b	a	b	a	a	a	a	b	b	a	b	a	a	b	a	a	b	b	b	b	b	b	b	a	b	b	b	a	a	b	b	a
5	2B	IWB17890	118.781	b	a		b	b	a	a	a	a	a	a	a	b	b	b	a	b	a	a	a	a	b	b	a	b	a	a	b	a	a	b	b	b	b	b	b	b	a	b	b	b	a	a	b	b	a
5	2B	IWB23709	118.869	b	a		b	b	-	a	a	a	a	a	a	b	b	b	a	b	a	a	a	a	b	b	a	b	a	a	b	a	a	b	b	b	b	b	b	b	a	b	b	b	a	a	b	b	a
5	2B	IWB11527	119.001	b	a		b	b	h	a	a	a	a	a	a	b	b	b	a	b	a	a	a	a	b	b	a	b	a	a	b	a	a	b	b	b	b	b	b	b	a	b	b	b	a	a	b	b	a
5	2B	IWB48351	119.221	b	a		b	b	h	a	a	a	a	a	a	b	b	b	a	b	a	a	a	a	b	b	a	b	a	a	b	a	a	b	b	b	b	b	b	b	a	b	b	b	a	a	b	b	a
5	2B	IWB80520	119.221	b	a		b	b	h	a	a	a	a	a	a	b	b	b	a	b	a	a	a	a	b	b	a	b	a	a	b	a	a	b	b	b	b	b	b	b	a	b	b	b	a	a	b	b	a
5	2B	IWB76002	119.664	b	a		b	b	h	a	a	a	a	a	a	b	b	b	a	b	b	a	a	a	b	b	a	b	a	a	b	a	a	b	b	b	b	b	b	b	a	b	b	b	a	a	b	b	a
5	2B	IWB63759	119.885	b	a		b	b	h	a	a	a	a	a	a	b	b	b	a	b	b	a	a	a	b	b	a	b	a	a	b	a	a	b	b	b	b	b	b	b	a	b	b	b	a	a	b	b	a
5	2B	IWB44515	120.783	b	a		b	b	h	a	a	a	a	a	a	b	b	b	a	b	b	a	a	a	b	b	a	b	a	a	b	a	a	b	b	b	b	b	b	b	a	b	b	b	a	a	b	b	a
5	2B	IWB25795	121.363	b	a		b	b	a	a	a	a	a	a	a	b	b	b	a	b	b	a	a	a	b	b	a	b	a	a	b	a	a	b	b	b	b	b	b	b	a	b	b	b	a	a	b	b	a
5	2B	IWB9690	121.449	b	a		b	b	-	a	a	a	a	a	a	b	b	b	a	b	b	a	a	a	b	b	a	b	a	a	b	a	a	b	b	b	b	b	b	b	a	b	b	b	a	a	b	b	a
5	2B	IWB7198	121.449	b	a		b	b	a	a	a	a	a	a	a	b	b	b	a	b	b	a	a	a	b	b	a	b	a	a	b	a	a	b	b	b	b	b	b	b	a	b	b	b	a	a	b	b	a
5	2B	IWB58034	122.033	b	a		b	b	a	a	a	a	a	a	a	b	b	b	a	b	-	a	a	a	b	b	a	b	a	a	b	a	a	b	b	b	b	b	b	b	a	b	b	b	a	a	b	b	a
5	2B	IWB3671	123.236	b	a		b	b	-	a	a	a	a	a	a	b	b	b	a	b	a	a	a	a	b	b	a	b	a	a	b	a	a	b	b	b	b	b	b	b	a	b	b	b	a	a	b	b	a
5	2B	IWB29853	123.249	b	a		b	b	h	a	a	a	a	a	a	b	b	b	a	b	a	a	a	a	b	b	a	b	a	a	b	a	a	b	b	b	b	b	b	b	a	b	b	b	a	a	b	b	a
5	2B	IWB8772	123.693	b	a		b	b	h	a	a	a	a	a	a	b	b	b	a	b	b	a	a	a	b	b	a	b	a	a	b	a	a	b	b	b	b	b	b	b	a	b	b	b	a	a	b	b	a
5	2B	IWB42993	124.591	b	a		b	b	h	a	a	a	a	a	a	b	b	b	a	b	b	a	a	a	b	b	a	b	a	a	b	a	a	b	b	b	b	b	b	b	a	b	b	b	a	a	b	b	a
5	2B	IWB42992	124.811	b	a		b	b	h	a	a	a	a	a	a	b	b	b	a	b	h	a	a	a	b	b	a	b	a	a	b	a	a	b	b	b	b	b	b	b	a	b	b	b	a	a	b	b	a
5	2B	IWB4100	125.184	b	a		b	b	-	a	a	a	a	a	a	b	b	b	a	b	a	a	a	a	b	b	a	b	a	a	b	a	a	b	b	b	b	b	b	b	a	b	b	b	a	a	b	b	a
5	2B	IWB22744	125.931	b	a		b	b	a	a	a	a	a	a	a	b	b	b	a	b	b	a	a	a	b	b	a	b	a	a	b	a	a	b	b	b	b	b	b	b	a	b	b	b	a	a	b	b	a
5	2B	IWB34697	126.42	b	a		b	b	-	a	a	a	a	a	a	b	b	b	a	b	b	a	a	a	b	b	a	b	a	a	b	a	a	b	b	b	b	b	b	b	a	b	b	b	a	a	b	b	a
5	2B	IWB6607	126.818	b	a		b	b	b	a	a	a	a	a	a	b	b	b	a	b	b	a	a	a	b	b	a	b	a	a	b	a	a	b	b	b	b	b	b	b	a	b	b	b	a	a	b	b	a
5	2B	IWB26101	128.541	b	a		b	b	-	a	a	a	a	a	a	b	b	b	a	b	b	b	a	a	b	b	a	b	a	a	b	a	a	b	b	b	b	b	b	b	a	b	b	b	a	a	b	b	a
5	2B	IWB55365	129.101	b	a		b	b	h	a	a	a	a	a	a	b	b	b	a	b	a	b	a	a	b	b	a	b	a	a	b	a	a	b	b	b	b	b	b	b	a	b	b	b	a	a	b	b	a
5	2B	IWB26247	129.101	b	a		b	b	-	a	a	a	a	a	a	b	b	b	a	b	a	b	a	a	b	b	a	b	a	a	b	a	a	b	b	b	b	b	b	b	a	b	b	b	a	a	b	b	a
5	2B	IWB79985	130.031	b	a		b	b	-	a	a	-	b	a	a	b	b	b	a	b	a	b	a	a	b	b	a	b	a	a	b	a	a	b	b	b	b	b	b	b	a	b	b	a	a	a	b	b	a
5	2B	IWB47481	137.988	b	a		b	a	-	-	a	-	b	a	a	b	b	b	a	b	a	a	a	a	b	b	a	b	a	b	b	b	a	b	b	b	b	b	b	b	a	b	b	a	a	a	b	a	a
5	2B	IWB54831	138.462	b	a		b	a	-	-	a	-	b	a	a	b	b	b	a	b	b	a	a	a	b	b	a	b	a	b	b	b	a	b	b	b	b	b	b	b	a	b	b	a	a	a	b	a	a
5	2B	IWB28586	140.46	b	a		b	a	h	h	a	h	b	b	a	b	b	b	a	b	a	a	a	a	b	b	a	b	a	b	b	b	a	b	b	b	b	a	b	b	a	b	b	a	a	a	b	a	a
5	2B	IWB12550	140.462	b	a		b	a	-	-	a	-	b	b	a	b	b	b	a	b	a	a	a	a	b	b	a	b	a	b	b	b	a	b	b	b	b	a	b	b	a	b	b	a	a	a	b	a	a
5	2B	IWB78741	142.302	b	a		b	a	b	b	a	h	b	b	a	b	b	b	a	b	a	a	a	a	b	b	a	b	a	b	b	b	a	b	b	b	b	a	a	b	a	b	b	a	a	a	b	a	a
5	2B	IWB49945	142.745	b	a		b	a	b	b	a	h	b	b	a	b	b	b	a	b	b	a	a	a	b	b	a	b	a	b	b	b	a	b	b	b	b	a	a	b	a	b	b	a	a	a	b	a	a
5	2B	IWB40809	142.745	b	a		b	a	b	b	a	h	b	b	a	b	b	b	a	b	b	a	a	a	b	b	a	b	a	b	b	b	a	b	b	b	b	a	a	b	a	b	b	a	a	a	b	a	a
5	2B	IWB59678	142.919	b	a		b	a	b	b	a	-	b	b	a	b	b	b	a	b	b	a	a	a	b	b	a	b	a	b	b	b	a	b	b	b	b	a	a	b	a	b	b	a	a	a	b	a	a
5	2B	IWB23690	143.197	b	a		b	a	b	b	a	b	b	b	a	b	b	b	a	b	b	a	a	a	b	b	a	b	a	b	b	b	a	b	b	b	b	a	a	b	a	b	b	a	a	a	b	a	a
5	2B	IWB59021	143.641	b	a		b	a	b	b	a	b	b	b	a	b	b	b	a	b	b	a	a	a	b	b	a	b	a	b	b	b	a	b	b	b	b	a	a	b	a	b	b	a	a	a	b	a	a
5	2B	IWB6159	144.084	b	a		b	a	b	b	a	-	b	b	a	b	b	b	a	b	a	a	a	a	b	b	a	b	a	b	b	b	a	b	b	b	b	a	a	b	a	b	b	a	a	a	b	a	a
5	2B	IWB21742	144.084	b	a		b	a	b	b	a	-	b	b	a	b	b	b	a	b	a	a	a	a	b	b	a	b	a	b	b	b	a	b	b	b	b	a	a	b	a	b	b	a	a	a	b	a	a
5	2B	IWB61862	145.448	b	a		b	a	b	b	a	b	b	b	a	b	b	b	a	b	a	a	a	a	b	b	a	b	b	b	b	b	a	b	b	b	b	a	a	b	a	b	b	a	a	a	b	a	a
5	2B	IWB2427	146.117	b	a		b	a	b	b	a	b	b	b	a	b	b	b	a	b	a	a	a	a	b	b	a	b	b	b	b	b	a	b	b	b	b	a	a	b	a	b	b	a	a	a	b	a	a
5	2B	IWB39653	146.117	b	a		b	a	b	b	a	-	b	b	a	b	b	b	a	b	a	a	a	a	b	b	a	b	b	b	b	b	a	b	b	b	b	a	a	b	a	b	b	a	a	a	b	a	a
5	2B	IWB73971	146.561	b	a		b	a	b	b	a	b	b	b	a	b	b	b	a	b	b	a	a	a	b	b	a	b	b	b	b	b	a	b	b	b	b	a	a	b	a	b	b	a	a	a	b	a	a
5	2B	IWB73975	146.561	b	a		b	a	b	b	a	b	b	b	a	b	b	b	a	b	b	a	a	a	b	b	a	b	b	b	b	b	a	b	b	b	b	a	a	b	a	b	b	a	a	a	b	a	a
5	2B	IWB70087	147.23	b	a		b	a	b	b	a	h	b	b	a	b	b	b	a	b	b	a	a	a	b	b	a	b	b	b	b	b	a	b	b	b	b	a	a	b	a	b	b	a	a	a	b	a	a
5	2B	IWB32008	147.23	b	a		b	a	b	b	a	-	b	b	a	b	b	b	a	b	b	a	a	a	b	b	a	b	b	b	b	b	a	b	b	b	b	a	a	b	a	b	b	a	a	a	b	a	a
5	2B	IWB21618	150.587	b	a		a	a	b	b	a	b	b	b	a	b	b	b	a	b	b	a	a	a	b	b	a	b	b	b	b	b	a	b	b	b	b	a	a	b	a	a	b	a	a	b	b	a	a
5	2B	IWB11952	150.85	b	a		a	a	b	b	a	b	b	b	a	b	b	b	a	b	b	a	a	a	b	b	a	b	b	b	b	b	a	b	b	b	b	a	a	b	a	a	b	a	a	b	b	a	a
5	2B	IWB25663	151.028	b	a		a	a	b	b	a	b	b	b	a	b	b	b	a	b	b	a	a	a	b	b	a	b	b	b	b	b	a	b	b	b	b	a	a	b	a	a	b	a	a	b	b	a	a
5	2B	IWB3605	151.14	b	a		a	a	b	b	a	b	b	b	a	b	b	b	a	b	b	a	a	a	b	b	a	b	b	b	b	b	a	b	b	b	b	a	a	b	a	a	b	a	a	b	b	a	a
5	2B	IWB55935	151.25	b	a		a	a	b	b	a	b	b	b	a	b	b	b	a	b	b	a	a	a	b	b	a	b	b	b	b	b	a	b	b	b	b	a	a	b	a	a	b	a	a	b	b	a	a
5	2B	IWB10193	151.693	b	a		a	a	b	b	a	b	b	b	a	b	b	b	a	b	a	a	a	a	b	b	a	b	b	b	b	b	a	b	b	b	b	a	a	b	a	a	b	a	a	b	b	a	a
5	2B	IWB23929	152.592	b	a		a	a	b	b	a	b	b	b	a	b	b	b	a	b	a	a	a	a	b	a	a	b	b	b	b	b	a	b	b	b	b	a	a	b	a	a	b	a	a	b	b	a	a
5	2B	IWB2702	153.491	b	a		a	a	b	b	a	b	b	b	a	b	b	b	a	b	a	a	a	a	b	a	a	b	b	b	b	b	a	b	b	b	b	a	a	b	a	a	b	a	a	b	b	a	a
5	2B	IWB3178	153.951	b	a		a	a	b	b	a	b	b	b	a	b	b	b	a	b	b	a	a	a	b	a	a	b	b	b	b	b	a	b	b	b	b	a	a	b	a	a	b	a	a	b	b	a	a
5	2B	IWB70375	154.413	b	a		a	a	b	b	a	b	b	b	a	b	b	b	a	b	a	a	a	a	b	a	a	b	b	b	b	b	a	b	b	b	b	a	a	b	a	a	b	a	a	b	b	a	a
5	2B	IWB23438	164.577	b	a		a	a	b	b	b	b	a	b	a	b	b	b	a	b	a	a	a	a	b	a	a	a	a	a	b	b	a	b	b	b	b	a	a	b	a	a	a	a	a	b	b	a	a
5	2B	IWB61709	165.039	b	a		a	a	b	b	b	b	a	b	a	b	b	b	a	b	b	a	a	a	b	a	a	a	a	a	b	b	a	b	b	b	b	a	a	b	a	a	a	a	a	b	b	a	a
5	2B	IWB54529	165.708	b	a		a	a	b	b	b	b	a	b	a	b	b	b	a	b	h	a	a	a	b	a	a	a	a	a	b	b	a	b	b	b	b	a	a	b	a	a	a	a	a	b	b	a	a
5	2B	IWB19719	166.378	b	a		a	a	b	b	a	b	a	b	a	b	b	b	a	b	b	a	a	a	b	a	a	a	a	a	b	b	a	b	b	b	b	a	a	b	a	a	a	a	a	b	b	a	a
5	2B	IWB8280	166.378	b	a		a	a	b	b	a	b	a	b	a	b	b	b	a	b	b	a	a	a	b	a	a	a	a	a	b	b	a	b	b	b	b	a	a	b	a	a	a	a	a	b	b	a	a
5	2B	IWB8668	172.269	b	a		a	a	b	b	a	b	a	b	b	b	b	a	a	b	b	a	a	a	b	a	a	a	a	a	b	a	a	b	b	b	b	a	a	b	a	a	a	a	a	b	b	a	a
5	2B	IWB52923	172.486	b	a		a	a	b	b	a	b	a	b	b	b	b	a	a	b	b	a	a	a	b	a	a	a	a	a	b	a	a	b	b	b	b	a	a	b	a	a	a	a	a	b	b	a	a
5	2B	IWB54163	172.71	b	a		a	a	b	b	a	b	a	b	b	b	b	a	a	b	b	a	a	a	b	a	a	a	a	a	b	a	a	b	b	b	b	a	a	b	a	a	a	a	a	b	b	a	a
5	2B	IWB6528	172.71	b	a		a	a	b	b	a	b	a	b	b	b	b	a	a	b	b	a	a	a	b	a	a	a	a	a	b	a	a	b	b	b	b	a	a	b	a	a	a	a	a	b	b	a	a
5	2B	IWB9340	173.579	b	a		a	a	b	b	a	b	a	b	b	b	b	a	a	b	a	a	a	a	b	a	a	a	a	a	b	a	a	b	b	b	b	a	a	b	a	a	a	a	a	b	b	a	a
5	2B	IWB63153	173.607	b	a		a	a	b	b	a	b	a	b	b	b	b	a	a	b	a	a	a	a	b	a	a	a	a	a	b	a	a	b	b	b	b	a	a	b	a	a	a	a	a	b	b	a	a
5	2B	IWB21536	174.05	b	a		a	a	b	b	a	b	a	b	b	b	b	a	a	b	a	a	a	a	b	a	a	a	a	a	b	a	a	b	b	b	b	a	a	b	a	a	a	a	a	b	b	a	a
5	2B	IWB79588	174.493	b	a		a	a	b	b	a	b	a	b	b	b	b	a	a	b	a	a	a	a	b	a	a	a	a	a	b	a	a	b	b	b	b	a	a	b	a	a	a	a	a	b	b	a	a
5	2B	IWB80557	174.493	b	a		a	a	b	b	a	b	a	b	b	b	b	a	a	b	a	a	a	a	b	a	a	a	a	a	b	a	a	b	b	b	b	a	a	b	a	a	a	a	a	b	b	a	a
5	2B	IWB81052	174.937	b	a		a	a	b	b	a	b	a	b	b	b	b	a	a	b	a	a	a	a	b	a	a	a	a	a	b	a	a	b	b	b	b	a	a	a	a	a	a	a	a	b	b	a	a
5	2B	IWB77046	174.937	b	a		a	a	b	b	a	b	a	b	b	b	b	a	a	b	a	a	a	a	b	a	a	a	a	a	b	a	a	b	b	b	b	a	a	a	a	a	a	a	a	b	b	a	a
5	2B	IWB5420	182.377	b	a		a	a	b	a	a	b	a	b	b	b	b	a	a	b	b	a	b	a	b	a	a	b	a	a	b	a	a	b	b	a	b	a	a	a	a	a	a	a	a	b	b	a	a
5	2B	IWB2316	182.809	b	a		a	a	b	a	a	b	a	b	b	b	b	a	a	b	b	a	b	a	b	a	a	b	a	a	b	a	a	b	b	a	b	a	a	a	a	a	a	a	a	b	b	a	a
5	2B	IWB2317	183.263	b	a		a	a	b	a	a	b	a	b	b	b	b	a	a	b	b	a	b	a	b	a	a	b	a	a	b	a	a	b	b	a	b	a	a	a	a	a	a	a	a	b	b	a	a
5	2B	IWB65469	184.164	b	a		a	a	b	a	a	b	a	b	b	b	b	a	a	b	a	a	b	a	b	a	a	b	a	a	b	a	a	a	b	a	b	a	a	a	a	a	a	a	a	b	b	a	a
5	2B	IWB21897	185.064	b	a		a	a	b	a	a	b	a	b	b	b	b	a	a	b	b	a	b	a	b	a	a	b	a	a	b	a	a	a	b	a	b	a	a	a	a	a	a	a	a	b	b	a	a
5	2B	IWB22874	185.507	b	a		a	a	b	a	a	b	a	b	b	b	b	a	a	b	b	a	b	a	b	a	a	b	a	a	b	a	a	a	b	a	b	a	a	a	a	a	a	a	a	b	b	a	a
5	2B	IWB64873	185.785	b	a		a	a	b	a	a	b	a	b	b	b	b	a	a	b	b	a	b	a	b	a	a	b	a	a	b	a	a	a	b	a	b	a	a	a	a	a	a	a	a	b	b	a	a
5	2B	IWB32769	186.07	b	a		a	a	b	a	a	b	a	b	b	b	b	a	a	b	b	a	b	a	b	a	a	b	a	a	b	a	a	a	b	a	b	a	a	a	a	a	a	a	a	b	b	a	a
5	2B	IWB65439	186.39	b	a		a	a	b	a	a	b	a	b	b	b	b	a	a	b	b	a	b	a	b	a	a	b	a	a	b	a	a	a	b	a	b	a	a	a	a	a	a	a	a	b	b	a	a
5	2B	IWB69976	189.766	b	a		a	b	b	a	a	b	a	b	b	b	b	a	b	b	a	a	b	a	b	a	a	b	a	a	b	a	a	a	b	a	b	a	a	a	a	a	a	a	b	b	b	a	a
5	2B	IWB9433	190.209	b	a		a	b	b	a	a	b	a	b	b	b	b	a	b	b	a	a	b	a	b	a	a	b	a	a	b	a	a	a	b	a	b	a	a	a	a	a	a	a	b	b	b	a	a
5	2B	IWB24177	190.209	b	a		a	b	b	a	a	b	a	b	b	b	b	a	b	b	a	a	b	a	b	a	a	b	a	a	b	a	a	a	b	a	b	a	a	a	a	a	a	a	b	b	b	a	a
5	2B	IWB4667	190.236	b	a		a	b	b	a	a	b	a	b	b	b	b	a	b	b	a	a	b	a	b	a	a	b	a	a	b	a	a	a	b	a	b	a	a	a	a	a	a	a	b	b	b	a	a
5	2B	IWB9206	191.108	b	a		a	b	b	a	a	b	a	b	b	b	b	a	b	b	a	a	b	a	b	a	a	b	a	a	b	a	a	a	b	a	b	a	a	a	a	a	a	a	b	b	a	a	a
5	2B	IWB2368	192.006	b	a		a	b	b	a	a	b	a	b	b	b	b	a	b	b	a	a	b	a	b	a	a	b	a	a	b	a	a	a	b	a	b	a	a	a	a	a	a	a	b	b	b	a	a
5	2B	IWB36011	192.008	b	a		a	b	b	a	a	b	a	b	b	b	b	a	b	b	a	a	b	a	b	a	a	b	a	a	b	a	a	a	b	a	b	a	a	a	a	a	a	a	b	b	b	a	a
5	2B	IWB81306	192.13	b	a		a	b	b	a	a	b	a	b	b	b	b	a	b	b	-	a	b	a	b	a	a	b	a	a	b	a	a	a	b	a	b	a	a	a	a	a	a	a	b	b	b	a	a
5	2B	IWB80282	193.361	b	a		a	b	b	a	a	b	a	b	b	b	b	a	b	b	b	a	b	a	b	a	a	b	a	a	b	a	a	a	b	a	b	a	a	a	a	a	a	a	b	b	b	a	a
5	2B	IWB45061	193.469	b	a		a	b	b	a	a	b	a	b	b	b	b	a	b	b	b	a	b	a	b	a	a	b	a	a	b	a	a	a	b	a	b	a	a	a	a	a	a	a	b	b	b	a	a
5	2B	IWB55247	193.603	b	a		a	b	b	a	a	b	a	b	b	b	b	a	b	b	b	a	b	a	b	a	a	b	a	a	b	a	a	a	b	a	b	a	a	a	a	a	a	a	b	b	b	a	a
5	2B	IWB5813	196.416	b	a		a	b	b	a	a	b	a	b	b	b	b	a	b	b	b	a	b	a	b	a	a	b	a	a	b	a	a	a	b	a	a	a	a	a	a	a	a	a	a	b	a	a	a
5	2B	IWB8132	196.416	b	a		a	b	b	a	a	b	a	b	b	b	b	a	b	b	b	a	b	a	b	a	a	b	a	a	b	a	a	a	b	a	a	a	a	a	a	a	a	a	a	b	a	a	a
5	2B	IWB81154	197.78	b	a		a	b	b	a	a	b	a	b	b	b	b	a	b	b	a	a	b	a	b	a	a	b	a	a	b	a	a	a	b	a	a	a	a	a	a	a	a	a	a	b	a	a	a
5	2B	IWB55220	202.5	b	a		a	b	b	a	a	b	a	b	b	a	a	a	b	a	a	a	b	a	b	a	a	b	a	a	b	a	a	a	b	a	a	a	a	a	a	b	a	a	b	a	a	b	a
5	2B	IWB79613	202.943	b	a		a	b	b	a	a	b	a	b	b	b	a	a	b	a	a	a	b	a	b	a	a	b	a	a	b	a	a	a	b	a	a	a	a	a	a	b	a	a	b	a	a	b	a
5	2B	IWB7754	202.969	b	a		a	b	b	a	a	b	a	b	b	b	a	a	b	a	a	a	b	a	b	a	a	b	a	a	b	a	a	a	b	a	a	a	a	a	a	b	a	a	b	a	a	b	a
5	2B	IWB3066	203.842	b	a		a	b	b	a	a	b	a	b	b	b	a	a	b	a	b	a	b	a	b	a	a	b	a	a	b	a	a	a	b	a	a	a	a	a	a	b	a	a	b	a	a	b	a
5	2B	IWB79327	204.43	b	a		a	b	b	a	a	b	a	b	b	b	a	a	b	a	b	a	b	a	b	b	a	b	a	a	b	a	a	a	b	a	a	a	a	a	a	b	a	a	b	a	a	b	a
5	2B	IWB72938	205.643	b	a		a	b	b	a	a	b	a	b	b	b	a	a	b	a	b	a	b	a	b	a	a	b	a	a	b	a	a	a	b	a	a	a	a	a	a	b	a	a	b	a	a	b	a
5	2B	IWB6548	205.91	b	a		a	b	b	a	a	b	a	b	b	b	a	a	b	a	b	a	b	a	b	a	a	b	a	a	b	a	a	a	b	a	a	a	a	a	a	b	a	a	b	a	a	b	a
5	2B	IWB3039	206.086	b	a		a	b	b	a	a	b	a	b	b	b	a	a	b	a	b	a	b	a	b	a	a	b	a	a	b	a	a	a	b	a	a	a	a	a	a	b	a	a	b	a	a	b	a
5	2B	IWB70698	207.453	b	a		a	b	b	a	a	b	a	b	b	a	a	b	b	a	a	a	b	a	b	a	a	b	a	a	b	a	a	a	b	a	a	a	a	a	a	b	a	a	b	a	a	b	a
5	2B	IWB29704	207.896	b	a		a	b	b	a	a	b	a	b	b	a	a	b	b	a	a	a	b	a	b	a	a	b	a	a	b	a	a	a	b	a	a	a	a	a	a	b	a	a	b	a	a	b	a
5	2B	IWB60877	208.34	b	a		a	b	b	a	a	b	a	b	b	a	a	b	b	a	b	a	b	a	b	a	a	b	a	a	b	a	a	a	b	a	a	a	a	a	a	b	a	a	b	a	a	b	a
5	2B	IWB1898	208.366	b	a		a	b	b	a	a	b	a	b	b	a	a	b	b	a	b	a	b	a	b	a	a	b	a	a	b	a	a	a	b	a	a	a	a	a	a	b	a	a	b	a	a	b	a
5	2B	IWB32223	209.239	b	a		a	b	b	a	a	b	a	b	b	a	a	b	b	a	a	a	b	a	b	a	a	b	a	a	b	a	a	a	b	a	a	a	a	a	a	b	a	a	b	a	a	b	a
5	2B	IWB26883	212.077	b	a		a	b	b	a	a	b	a	b	b	a	a	b	b	a	a	a	b	a	b	a	a	b	a	b	b	a	a	a	b	a	a	a	a	a	a	b	a	a	b	a	a	b	b
5	2B	IWB51364	212.09	b	a		a	b	b	a	a	b	a	b	b	a	a	b	b	a	a	a	b	a	b	a	a	b	a	b	b	a	a	a	b	a	a	a	a	a	a	b	a	a	b	a	a	b	b
5	2B	IWB2039	212.473	b	a		a	b	b	a	a	b	a	b	b	a	a	b	b	a	a	a	b	a	b	a	a	b	a	b	b	a	a	a	b	a	a	a	a	a	a	b	a	a	b	a	a	b	b
5	2B	IWB42828	212.964	b	a		a	b	b	a	a	b	a	b	b	a	a	b	b	a	a	a	b	a	b	a	a	b	a	b	b	a	a	a	b	a	a	a	a	a	a	b	a	a	b	a	a	b	b
5	2B	IWB24809	212.964	b	a		a	b	b	a	a	b	a	b	b	a	a	b	b	a	a	a	b	a	b	a	a	b	a	b	b	a	a	a	b	a	a	a	a	a	a	b	a	a	b	a	a	b	b
5	2B	IWB42883	213.574	b	a		a	b	b	a	a	b	a	b	b	a	a	b	b	a	h	a	b	a	b	a	a	b	a	b	b	a	a	a	b	a	a	a	a	a	a	b	a	a	b	a	a	b	b
5	2B	IWB59945	213.635	b	a		a	b	b	a	a	b	a	b	b	a	a	b	b	a	h	a	b	a	b	a	a	b	a	b	b	a	a	a	b	a	a	a	a	a	a	b	a	a	b	a	a	b	b
5	2B	IWB11217	213.856	b	a		a	b	b	a	a	b	a	b	b	a	a	b	b	a	b	a	b	a	b	a	a	b	a	b	b	a	a	a	b	a	a	a	a	a	a	b	a	a	b	a	a	b	b
5	2B	IWB45670	214.069	b	a		a	b	b	a	a	b	a	b	b	a	a	b	b	a	b	a	b	a	b	a	a	b	a	b	b	a	a	a	b	a	a	a	a	a	a	b	a	a	b	a	a	b	b
5	2B	IWB25574	214.296	b	a		a	b	b	a	a	b	a	b	b	a	a	b	b	a	b	a	b	a	b	a	a	b	a	b	b	a	a	a	b	a	a	a	a	a	a	b	a	a	b	a	a	b	b
5	2B	IWB48447	214.713	b	a		a	b	b	a	a	b	a	b	b	a	a	b	b	a	-	a	b	a	b	a	a	b	a	b	b	a	a	a	b	a	a	a	a	a	a	b	a	a	b	a	a	b	b
5	2B	IWB77768	215.194	b	a		a	b	b	a	a	b	a	b	b	a	a	b	b	a	a	a	b	a	b	a	a	b	a	b	b	a	a	a	b	a	a	a	a	a	a	b	a	a	b	a	a	b	b
5	2B	IWB6918	215.194	b	a		a	b	b	a	a	b	a	b	b	a	a	b	b	a	a	a	b	a	b	a	a	b	a	b	b	a	a	a	b	a	a	a	a	a	a	b	a	a	b	a	a	b	b
5	2B	IWB7669	218.816	b	a		a	a	b	a	a	b	b	b	b	a	a	b	b	a	a	a	b	a	b	a	b	b	a	b	b	a	a	a	b	a	a	a	a	a	a	b	a	a	b	a	a	b	b
5	2B	IWB26054	218.816	b	a		a	a	b	a	a	b	b	b	b	a	a	b	b	a	a	a	b	a	b	a	b	b	a	b	b	a	a	a	b	a	a	a	a	a	a	b	a	a	b	a	a	b	b
5	2B	IWB56956	219.26	b	a		a	a	b	a	a	b	b	b	b	a	a	b	b	a	b	a	b	a	b	a	b	b	a	b	b	a	a	a	b	a	a	a	a	a	a	b	a	a	b	a	a	b	b
5	2B	IWB56957	219.26	b	a		a	a	b	a	a	b	b	b	b	a	a	b	b	a	b	a	b	a	b	a	b	b	a	b	b	a	a	a	b	a	a	a	a	a	a	b	a	a	b	a	a	b	b
5	2B	IWB26314	223.423	b	a		a	a	a	a	a	b	b	b	b	a	a	b	b	a	b	a	b	a	b	a	b	b	a	b	b	a	a	a	b	a	a	a	a	a	a	b	a	a	b	b	a	b	b
6	2D	IWB78851	0	b	a		a	a	b	b	b	b	a	a	a	a	b	b	b	a	a	b	a	b	b	a	b	a	a	b	b	b	b	b	b	b	a	a	a	b	b	b	a	a	a	b	b	a	b
6	2D	IWB43326	19.401	b	a		a	a	b	b	b	a	a	a	b	a	b	b	a	a	a	b	a	a	b	a	b	a	a	b	b	b	b	a	b	a	a	a	a	a	b	b	a	b	a	b	a	b	b
6	2D	IWB6349	19.863	b	a		a	a	b	b	a	a	a	a	b	a	b	b	a	a	a	b	a	a	b	a	b	a	a	b	b	b	b	a	b	a	a	a	a	a	b	b	a	b	a	b	a	b	b
6	2D	IWB44201	19.863	b	a		a	a	b	b	a	a	a	a	b	a	b	b	a	a	a	b	a	a	b	a	b	a	a	b	b	b	b	a	b	a	a	a	a	a	b	b	a	b	a	b	a	b	b
6	2D	IWB17710	22.701	b	a		a	a	b	b	b	a	a	a	b	a	b	b	a	a	a	b	a	a	a	b	b	a	a	b	b	b	b	a	b	a	a	a	a	a	b	b	a	b	a	b	a	b	b
6	2D	IWB5774	23.542	b	a		a	a	b	b	b	a	a	a	b	a	b	b	a	a	b	b	a	a	a	b	b	a	a	b	b	b	b	a	b	a	a	a	a	a	b	b	a	b	a	b	a	b	b
6	2D	IWB7652	23.559	b	a		a	a	b	b	b	a	a	a	b	a	b	b	a	a	b	b	a	a	a	b	b	a	a	b	b	b	b	a	b	a	a	a	a	a	b	b	a	b	a	b	a	b	b
6	2D	IWB79444	24.235	b	a		a	a	b	b	b	a	a	a	b	a	b	b	a	a	a	b	a	a	a	b	b	a	a	b	b	b	b	a	b	a	a	a	a	a	b	b	a	b	a	b	a	b	b
6	2D	IWB32128	24.567	b	a		a	a	b	b	b	a	a	a	b	a	b	b	a	a	a	b	a	a	a	b	b	a	a	b	b	b	b	a	b	a	a	a	a	a	b	b	a	b	a	b	a	b	b
6	2D	IWB32131	24.93	b	a		a	a	b	b	b	a	a	a	b	a	b	b	a	a	a	b	a	a	a	b	b	a	a	b	b	b	b	a	b	a	a	a	a	a	b	b	a	b	a	b	a	b	b
6	2D	IWB46550	25.139	b	a		a	a	b	b	b	a	a	a	b	a	b	b	a	a	a	b	a	a	a	b	b	a	a	b	b	b	b	a	b	a	a	a	a	a	b	b	a	b	a	b	a	b	b
6	2D	IWB32133	25.37	b	a		a	a	b	b	b	a	a	a	b	a	b	b	a	a	a	b	a	a	a	b	b	a	a	b	b	b	b	a	b	a	a	a	a	a	b	b	a	b	a	b	a	b	b
6	2D	IWB32050	25.863	b	a		a	a	b	b	b	a	a	a	b	a	b	b	a	a	a	b	a	a	a	b	b	a	a	b	b	b	b	a	b	a	a	a	a	a	b	b	a	b	a	b	a	b	b
6	2D	IWB66107	33.511	b	a		a	a	a	b	b	a	a	a	b	a	b	b	a	a	a	b	a	a	a	b	b	b	b	b	b	b	b	a	b	a	a	a	a	a	b	b	b	b	a	b	a	b	b
6	2D	IWB35441	36.448	b	a		a	a	a	a	b	a	a	a	b	a	b	b	a	b	a	a	a	a	a	b	b	b	b	b	b	b	b	a	b	a	a	a	a	a	h	b	h	b	a	b	a	b	b
6	2D	IWB49478	37.966	b	a		a	a	a	a	b	a	a	a	b	a	b	b	a	b	a	a	a	a	a	b	b	b	b	b	b	b	b	a	b	a	a	a	a	a	-	b	-	b	a	b	a	b	b
6	2D	IWB9163	48.429	b	a		a	a	a	a	b	a	a	a	b	a	b	b	a	b	a	a	a	a	b	b	a	b	b	b	b	b	b	a	b	a	a	a	a	a	a	b	b	a	a	b	a	a	a
6	2D	IWB62606	50.652	b	a		a	a	a	a	b	a	a	a	b	a	b	b	a	b	a	a	a	a	b	b	a	b	b	a	b	b	b	a	b	a	a	a	a	a	a	b	b	a	a	b	a	a	a
6	2D	IWB3556	51.204	b	a		a	a	a	a	b	a	a	a	b	a	b	b	a	b	b	a	a	a	b	b	a	b	b	a	b	b	b	a	b	a	a	a	a	a	a	b	b	a	a	b	a	a	a
6	2D	IWB10652	52.102	b	a		a	a	a	a	b	a	a	a	b	a	b	b	a	b	b	a	a	a	b	b	a	b	b	a	b	b	b	a	b	a	a	a	a	b	a	b	b	a	a	b	a	a	a
6	2D	IWB10425	52.103	b	a		a	a	a	a	b	a	a	a	b	a	b	b	a	b	b	a	a	a	b	b	a	b	b	a	b	b	b	a	b	a	a	a	a	b	a	b	b	a	a	b	a	a	a
6	2D	IWB78242	52.771	b	a		a	a	a	a	b	a	a	a	b	a	b	b	a	b	b	a	a	a	b	b	a	b	b	a	b	b	b	a	b	a	a	a	a	b	a	b	b	a	a	b	a	a	a
6	2D	IWB51389	53.215	b	a		a	a	a	a	b	a	a	a	b	a	b	b	a	b	a	a	a	a	b	b	a	b	b	a	b	b	b	a	b	a	a	a	a	b	a	b	b	a	a	b	a	a	a
6	2D	IWB75765	53.658	b	a		a	a	a	a	b	a	a	a	b	a	b	b	a	b	a	a	a	a	b	b	a	b	b	a	b	b	b	a	b	a	a	a	a	b	a	b	b	a	a	b	a	a	a
6	2D	IWB1425	53.658	b	a		a	a	a	a	b	a	a	a	b	a	b	b	a	b	a	a	a	a	b	b	a	b	b	a	b	b	b	a	b	a	a	a	a	b	a	b	b	a	a	b	a	a	a
6	2D	IWB13053	53.764	b	a		a	a	a	a	b	a	a	a	b	a	b	b	a	b	a	a	a	a	b	b	a	b	b	a	b	b	b	a	b	a	a	a	a	b	a	b	b	a	a	b	a	a	a
6	2D	IWB20902	53.88	b	a		a	a	a	a	b	a	a	a	b	a	b	b	a	b	a	a	a	a	b	b	a	b	b	a	b	b	b	a	b	a	a	a	a	b	a	b	b	a	a	b	a	a	a
6	2D	IWB19256	54.323	b	a		a	a	a	a	b	a	a	a	b	a	b	b	a	b	a	a	a	a	b	b	a	b	b	a	b	b	b	a	b	a	a	a	a	b	a	b	b	a	a	b	a	a	a
6	2D	IWB41019	58.214	b	a		-	a	a	a	b	a	a	a	b	a	b	-	a	b	a	a	a	a	b	b	a	b	b	a	a	b	b	b	b	a	a	a	a	b	a	b	b	a	a	b	a	a	a
6	2D	IWB77026	58.214	b	a		a	a	a	a	b	a	a	a	b	a	b	a	a	b	a	a	a	a	b	b	a	b	b	a	a	b	b	b	b	a	a	a	a	b	a	b	b	a	a	b	a	a	a
6	2D	IWB59246	58.434	b	a		a	a	a	a	b	a	a	a	b	a	b	a	a	b	a	a	a	a	b	b	a	b	b	a	a	b	b	b	b	a	a	a	a	b	a	b	b	a	a	b	a	a	a
6	2D	IWB22544	58.548	b	a		a	a	a	a	b	a	a	a	b	a	b	a	a	b	a	a	a	a	b	b	a	b	b	a	a	b	b	b	b	a	a	a	a	b	a	b	b	a	a	b	a	a	a
6	2D	IWB77025	58.654	b	a		a	a	a	a	b	a	a	a	b	a	b	a	a	b	a	a	a	a	b	b	a	b	b	a	a	b	b	b	b	a	a	a	a	b	a	b	b	a	a	b	a	a	a
6	2D	IWB59950	58.68	b	a		a	a	a	a	b	a	a	a	b	a	b	a	a	b	a	a	a	a	b	b	a	b	b	a	a	b	b	b	b	a	a	a	a	b	a	b	b	a	a	b	a	a	a
6	2D	IWB29283	59.57	b	a		a	a	a	a	b	a	a	a	b	a	b	a	a	b	b	a	a	a	b	b	a	b	b	a	a	b	b	b	b	a	a	a	a	b	a	b	b	a	a	b	a	a	a
6	2D	IWB26125	74.26	b	a		a	a	a	a	b	a	a	b	b	a	a	b	a	b	b	b	a	a	b	b	a	b	a	a	b	b	a	b	b	a	a	b	a	b	a	b	b	a	a	a	a	a	a
6	2D	IWB7001	89.419	b	a		b	a	a	a	b	a	a	b	b	b	a	b	a	b	a	b	a	a	b	b	b	b	a	a	b	b	a	b	a	a	a	b	b	b	a	a	b	a	b	a	b	a	a
6	2D	IWB11668	109.165	b	a		a	a	-	b	a	a	b	b	b	b	b	b	a	b	b	b	a	a	b	a	b	a	a	a	b	b	a	b	b	a	a	-	b	b	a	a	b	b	b	-	b	a	b
6	2D	IWB49203	109.185	b	a		a	a	b	b	a	a	b	b	b	b	b	b	a	b	b	b	a	a	b	a	b	a	a	a	b	b	a	b	b	a	a	b	b	b	a	a	b	b	b	b	b	a	b
6	2D	IWB9943	109.376	b	a		a	a	b	b	a	a	b	b	b	b	b	b	a	b	b	b	a	a	b	a	b	a	a	a	b	b	a	b	b	a	a	b	b	b	a	a	b	b	b	b	b	a	b
6	2D	IWB49600	109.607	b	a		a	a	b	b	a	a	b	b	b	b	b	b	a	b	b	b	a	a	b	a	b	a	a	a	b	b	a	b	b	a	a	b	b	b	a	a	b	b	b	b	b	a	b
6	2D	IWB22363	110.505	b	a		a	a	b	b	a	a	b	b	b	b	b	b	a	b	b	-	a	a	b	a	b	a	a	a	b	b	-	b	b	a	a	b	b	b	a	a	b	b	b	b	b	a	b
6	2D	IWB76594	110.949	b	a		a	a	b	b	a	a	b	b	b	b	b	b	a	b	h	b	a	a	b	a	b	a	a	a	b	b	a	b	b	a	a	b	b	b	a	a	b	b	b	b	b	a	b
6	2D	IWB11455	111.169	b	a		a	a	b	b	a	a	b	b	b	b	b	b	a	b	a	b	a	a	b	a	b	a	a	a	b	b	a	b	b	a	a	b	b	b	a	a	b	b	b	b	b	a	b
6	2D	IWB16781	111.612	b	a		a	a	b	b	a	a	b	b	a	b	b	b	a	b	a	b	a	a	b	a	b	a	a	a	b	b	a	b	b	a	a	b	b	b	a	a	b	b	b	b	b	a	b
6	2D	IWB8540	111.612	b	a		a	a	b	b	a	a	b	b	a	b	b	b	a	b	a	b	a	a	b	a	b	a	a	a	b	b	a	b	b	a	a	b	b	b	a	a	b	b	b	b	b	a	b
6	2D	IWB22365	112.172	b	a		a	a	b	b	a	a	b	b	b	b	b	b	a	b	a	b	a	a	b	a	b	a	a	a	b	b	a	b	b	a	a	b	b	b	a	a	b	b	b	b	b	a	b
6	2D	IWB6982	112.795	b	a		a	a	b	b	a	a	b	b	b	b	b	b	a	b	a	b	a	a	b	a	b	a	a	a	b	b	a	b	b	a	a	b	b	b	a	a	b	b	b	b	b	a	b
6	2D	IWB55334	114.569	b	a		a	a	b	b	a	a	b	b	b	b	b	b	a	b	a	b	a	a	b	a	b	a	a	a	b	a	a	b	b	a	a	b	b	b	a	a	b	b	b	b	b	a	b
6	2D	IWB16032	114.569	b	a		a	a	b	b	a	a	b	b	b	b	b	b	a	b	a	b	a	a	b	a	b	a	a	a	b	a	a	b	b	a	a	b	b	b	a	a	b	b	b	b	b	a	b
6	2D	IWB740	116.903	b	a		a	a	a	b	a	a	b	b	b	b	b	b	a	b	b	b	b	a	b	a	b	a	a	a	b	b	a	b	b	a	a	b	b	b	a	a	b	b	b	b	b	a	b
6	2D	IWB17276	117.002	b	a		a	a	a	b	a	a	b	b	b	b	b	b	a	b	b	b	b	a	b	a	b	a	a	a	b	b	a	b	b	a	a	b	b	b	a	a	b	b	b	b	b	a	b
6	2D	IWB78506	117.125	b	a		a	a	a	b	a	a	b	b	b	b	b	b	a	b	b	b	b	a	b	a	b	a	a	a	b	b	a	b	b	a	a	b	b	b	a	a	b	b	b	b	b	a	b
6	2D	IWB3853	117.126	b	a		a	a	a	b	a	a	b	b	b	b	b	b	a	b	b	b	b	a	b	a	b	a	a	a	b	b	a	b	b	a	a	b	b	b	a	a	b	b	b	b	b	a	b
6	2D	IWB61001	118.255	b	a		a	a	a	b	a	a	b	b	b	b	b	b	a	b	b	b	b	a	b	a	b	a	a	a	b	b	a	b	b	a	a	b	b	b	a	a	a	b	b	b	b	a	b
6	2D	IWB18619	118.698	b	a		a	a	a	b	a	a	b	b	b	b	b	b	a	b	b	b	b	a	b	a	b	a	a	a	b	b	a	b	b	a	a	b	b	b	a	a	a	b	b	b	b	a	b
6	2D	IWB61002	118.702	b	a		a	a	a	b	a	a	b	b	b	b	b	b	a	b	b	b	b	a	b	a	b	a	a	a	b	b	a	b	b	a	a	b	b	b	a	a	a	b	b	b	b	a	b
6	2D	IWB65267	119.206	b	a		a	a	a	b	a	a	b	b	b	b	b	b	a	b	b	b	b	a	b	a	b	a	a	a	b	b	a	b	b	a	a	b	b	b	a	a	a	b	b	b	b	a	b
6	2D	IWB15798	132	b	a		a	b	a	b	b	a	a	b	-	b	b	b	a	a	b	a	b	b	b	a	b	a	a	b	b	b	a	b	b	a	a	a	b	b	a	b	a	b	b	b	b	b	b
6	2D	IWB15863	134.203	b	a		a	b	a	b	b	a	a	b	h	b	b	b	a	a	b	a	b	b	b	a	b	a	a	b	b	b	a	b	h	a	a	a	b	b	a	b	a	b	b	b	b	b	b
6	2D	IWB19123	134.647	b	a		a	b	a	b	b	a	a	b	h	b	b	b	a	a	a	a	b	b	b	a	b	a	a	b	b	b	a	b	h	a	a	a	b	b	a	b	a	b	b	b	b	b	b
6	2D	IWB23830	134.827	b	a		a	b	a	b	b	a	a	b	-	b	b	b	a	a	a	a	b	b	b	a	b	a	a	b	b	b	a	b	-	a	a	a	b	b	a	b	a	b	b	b	b	b	b
6	2D	IWB30386	134.987	b	a		a	b	a	b	b	a	a	b	-	b	b	b	a	a	a	a	b	b	b	a	b	a	a	b	b	b	a	b	-	a	a	a	b	b	a	b	a	b	b	b	b	b	b
6	2D	IWB23829	135.091	b	a		a	b	a	b	b	a	a	b	a	b	b	b	a	a	a	a	b	b	b	a	b	a	a	b	b	b	a	b	a	a	a	a	b	b	a	b	a	b	b	b	b	b	b
6	2D	IWB79600	135.989	b	a		a	b	a	b	b	a	a	b	-	b	b	b	a	a	b	b	b	b	b	a	b	a	a	b	b	b	a	b	-	a	a	a	b	b	a	b	a	b	b	b	b	b	b
6	2D	IWB18107	135.989	b	a		a	b	a	b	b	a	a	b	a	b	b	b	a	a	b	b	b	b	b	a	b	a	a	b	b	b	a	b	a	a	a	a	b	b	a	b	a	b	b	b	b	b	b
6	2D	IWB11364	144.983	b	a		a	b	a	a	b	a	a	b	-	b	a	b	a	a	a	b	b	b	b	a	a	b	a	b	b	b	a	b	-	a	a	a	b	b	a	b	b	b	b	a	b	b	b
7	3A	IWB56611	0	b	a		b	a	b	b	a	a	b	a	a	a	a	a	b	a	b	a	b	b	a	a	a	a	a	b	a	a	b	b	a	b	b	a	a	b	a	a	a	b	a	a	a	b	a
7	3A	IWB5925	0	b	a		b	a	b	b	a	a	b	a	a	a	a	a	b	a	b	a	b	b	a	a	a	a	a	b	a	a	b	b	a	b	b	a	a	b	a	a	a	b	a	a	a	b	a
7	3A	IWB1838	0.898	b	a		b	a	b	b	a	a	b	a	a	a	a	a	b	a	b	a	b	b	a	a	a	a	a	b	a	a	b	b	a	b	b	a	a	b	a	a	a	b	a	a	a	b	b
7	3A	IWB2820	1.104	b	a		b	a	b	b	a	a	b	a	a	a	a	a	b	a	-	a	b	b	a	a	a	a	a	b	a	a	b	b	a	b	b	a	a	b	a	a	a	b	a	a	a	b	b
7	3A	IWB25225	1.339	b	a		b	a	b	b	a	a	b	a	a	a	a	a	b	a	a	a	b	b	a	a	a	a	a	b	a	a	b	b	a	b	b	a	a	b	a	a	a	b	a	a	a	b	b
7	3A	IWB76130	1.339	b	a		b	a	b	b	a	a	b	a	a	a	a	a	b	a	a	a	b	b	a	a	a	a	a	b	a	a	b	b	a	b	b	a	a	b	a	a	a	b	a	a	a	b	b
7	3A	IWB41376	1.339	b	a		b	a	b	b	a	a	b	a	-	a	a	a	b	a	a	a	b	b	a	a	a	a	a	b	a	a	b	b	a	b	b	a	a	b	a	a	a	b	a	a	a	b	b
7	3A	IWB3127	1.339	b	a		b	a	b	b	a	a	b	a	a	a	a	a	b	a	a	a	b	b	a	a	a	a	a	b	a	a	b	b	a	b	b	a	a	b	a	a	a	b	a	a	a	b	b
7	3A	IWB20002	1.339	b	a		b	a	b	b	a	a	b	a	a	a	a	a	b	a	a	a	b	b	a	a	a	a	a	b	a	a	b	b	a	b	b	a	a	b	a	a	a	b	a	a	a	b	b
7	3A	IWB24276	2.236	b	a		b	a	b	b	a	a	b	a	a	a	a	a	b	a	a	a	b	b	a	a	a	a	a	a	a	a	b	b	a	b	b	a	a	b	a	a	a	b	a	a	a	b	b
7	3A	IWB1930	2.236	b	a		b	a	b	b	a	a	b	a	a	a	a	a	b	a	a	a	b	b	a	a	a	a	a	a	a	a	b	b	a	b	b	a	a	b	a	a	a	b	a	a	a	b	b
7	3A	IWB401	2.236	b	a		b	a	b	b	a	a	b	a	a	a	a	a	b	a	a	a	b	b	a	a	a	a	a	a	a	a	b	b	a	b	b	a	a	b	a	a	a	b	a	a	a	b	b
7	3A	IWB43889	2.68	b	a		b	a	b	b	a	a	b	a	a	a	a	a	b	a	b	a	b	b	a	a	a	a	a	a	a	a	b	b	a	b	b	a	a	b	a	a	a	b	a	a	a	b	b
7	3A	IWB52809	3.123	b	a		b	a	b	b	a	a	b	a	a	a	a	a	b	a	b	b	b	b	a	a	a	a	a	a	a	a	b	b	a	b	b	a	a	b	a	a	a	b	a	a	a	b	b
7	3A	IWB48450	3.566	b	a		b	a	b	b	a	a	b	a	a	a	a	a	b	a	a	b	b	b	a	a	a	a	a	a	a	a	b	b	a	b	b	a	a	b	a	a	a	b	a	a	a	b	b
7	3A	IWB2900	8.57	b	a		b	a	b	b	a	a	b	a	a	a	b	a	b	a	a	b	b	b	a	a	a	a	b	a	a	a	b	b	a	b	b	a	a	b	a	a	a	a	a	b	a	b	b
7	3A	IWB65471	9.014	b	a		b	a	b	b	a	a	b	a	a	a	b	a	b	a	a	b	b	b	a	a	a	a	b	a	a	a	b	b	a	b	b	a	a	b	a	a	a	a	a	b	a	b	b
7	3A	IWB24188	9.457	b	a		b	a	b	b	a	a	b	a	a	a	b	a	b	a	b	b	b	b	a	a	a	a	b	a	a	a	b	b	a	b	b	a	a	b	a	a	a	a	a	b	a	b	b
7	3A	IWB72256	10.355	b	a		b	a	b	b	a	a	b	a	a	a	b	a	b	a	a	b	b	b	a	a	a	a	b	a	a	a	b	b	a	b	b	a	a	b	a	a	a	a	a	b	a	b	a
7	3A	IWB26667	13.194	b	a		b	a	b	b	a	b	b	a	a	a	b	a	b	a	b	b	b	b	a	a	a	a	b	a	a	a	b	b	a	b	b	a	a	b	a	a	a	a	a	b	a	b	a
7	3A	IWB23480	16.032	b	a		b	a	a	b	a	b	b	a	a	a	b	a	b	a	b	b	a	b	a	a	a	a	b	a	a	a	b	b	a	b	b	a	a	b	a	a	a	a	a	b	a	b	a
7	3A	IWB11649	16.032	b	a		b	a	-	b	a	b	b	a	a	a	b	a	b	a	b	-	a	b	-	a	a	-	b	a	a	a	b	b	a	b	b	a	a	b	a	-	a	a	a	b	a	b	a
7	3A	IWB78864	16.476	b	a		b	a	a	b	a	b	b	a	a	a	b	a	b	a	a	b	a	b	a	a	a	a	b	a	a	a	b	b	a	b	b	a	a	b	a	a	a	a	a	b	a	b	a
7	3A	IWB14875	16.919	b	a		b	b	a	b	a	b	b	a	a	a	b	a	b	a	a	b	a	b	a	a	a	a	b	a	a	a	b	b	a	b	b	a	a	b	a	a	a	a	a	b	a	b	a
7	3A	IWB29612	17.817	b	a		b	b	a	b	a	b	b	a	a	a	b	a	b	a	a	b	a	b	a	a	a	a	b	a	a	a	b	b	a	b	b	a	a	b	a	a	a	a	a	b	a	b	a
7	3A	IWB8523	18.26	b	a		b	b	a	b	a	b	b	a	a	a	b	a	b	a	a	b	a	b	a	a	a	a	b	a	a	a	b	b	a	b	b	a	a	b	a	a	a	a	a	b	a	b	a
7	3A	IWB5723	19.158	b	a		b	b	a	b	a	b	b	a	a	a	b	a	b	a	b	b	a	b	a	a	a	a	b	a	a	a	b	b	a	b	b	a	a	b	a	a	a	a	a	b	a	b	a
7	3A	IWB58395	42.51	b	a		a	a	a	b	a	b	b	a	b	b	b	a	b	b	b	b	a	b	b	a	b	a	b	a	a	b	b	a	a	b	a	a	a	b	a	a	a	a	a	b	b	b	b
7	3A	IWB47869	43.392	b	a		a	a	a	b	a	b	b	a	b	b	b	a	b	b	a	b	a	b	b	a	b	a	b	a	a	b	b	a	a	b	a	a	a	b	a	a	a	a	a	b	-	b	b
7	3A	IWB35079	43.428	b	a		a	a	a	b	a	b	b	a	b	b	b	a	b	b	a	b	a	b	b	a	b	a	b	a	a	b	b	a	a	b	a	a	a	b	a	a	a	a	a	b	h	b	b
7	3A	IWB73771	51.935	b	a		a	a	a	b	a	a	a	a	b	b	b	a	a	b	b	b	a	b	b	b	b	a	b	a	a	b	b	a	a	a	a	a	a	b	a	h	a	a	a	b	h	b	b
7	3A	IWB10063	52.961	b	a		a	a	a	b	a	a	a	a	b	b	b	a	a	b	a	b	a	b	b	b	b	a	b	a	a	b	b	a	a	a	a	a	a	b	a	-	a	a	a	b	-	b	b
7	3A	IWB49895	52.997	b	a		a	a	a	b	a	a	a	a	b	b	b	a	a	b	-	b	a	b	b	b	b	a	b	a	a	b	b	a	a	a	a	a	a	b	a	-	a	a	a	b	-	b	b
7	3A	IWB38639	53.969	b	a		a	a	a	b	a	a	a	a	b	b	b	a	a	b	b	b	a	b	b	b	b	a	b	a	a	b	b	a	a	a	a	a	a	b	a	h	a	a	a	b	b	b	b
7	3A	IWB32527	53.969	b	a		a	a	a	b	a	a	a	a	b	b	b	a	a	b	b	b	a	b	b	b	b	a	b	a	a	b	b	a	a	a	a	a	a	b	a	-	a	a	a	b	b	b	b
7	3A	IWB9676	63.811	b	a		a	a	a	b	a	a	a	a	b	b	b	a	a	b	a	b	a	b	b	a	b	a	b	a	a	b	b	a	a	a	a	a	b	b	a	b	a	a	a	b	b	b	a
7	3A	IWB26394	63.811	b	a		a	a	a	b	a	a	a	a	-	b	b	a	a	b	a	b	a	b	b	a	b	a	b	a	a	b	b	a	a	a	a	a	b	b	a	-	a	a	a	b	b	b	a
7	3A	IWB42802	67.734	b	a		a	a	a	b	a	a	a	a	-	b	b	b	a	b	a	b	a	b	b	b	b	b	b	a	b	b	b	a	a	a	a	a	a	b	a	-	a	a	a	b	b	b	a
7	3A	IWB2733	69.369	b	a		a	a	a	b	a	a	a	a	h	b	b	b	a	b	a	b	a	a	b	b	b	b	b	a	b	b	b	a	a	a	a	a	a	b	a	h	a	a	b	b	b	b	a
7	3A	IWB48828	69.651	b	a		a	a	a	b	a	a	a	a	-	b	b	b	a	b	a	b	a	a	b	b	b	b	b	a	b	b	b	a	a	a	a	a	a	b	a	-	a	a	b	b	b	b	a
7	3A	IWB6929	69.919	b	a		a	a	a	b	a	a	a	a	-	b	b	b	a	b	a	b	a	a	b	b	b	b	b	a	b	b	b	a	a	a	a	a	a	b	a	a	a	a	b	b	b	b	a
7	3A	IWB24367	70.477	b	a		a	a	a	b	a	a	a	a	-	b	b	b	a	b	b	b	a	a	b	b	b	b	b	a	b	b	b	a	a	a	a	a	a	b	a	-	a	a	b	b	b	b	a
7	3A	IWB43175	70.477	b	a		a	a	a	b	a	a	a	a	a	b	b	b	a	b	b	b	a	a	b	b	b	b	b	a	b	b	b	a	a	a	a	a	a	b	a	a	a	a	b	b	b	b	a
7	3A	IWB76301	71.147	b	a		a	a	a	b	a	a	a	a	-	b	b	b	a	b	a	b	a	a	b	b	b	b	b	a	b	b	b	a	a	a	a	a	a	b	a	a	a	a	b	b	b	b	a
7	3A	IWB34922	71.82	b	a		a	a	a	b	a	a	a	a	h	b	b	b	a	b	a	b	a	a	b	b	b	b	b	a	b	b	b	a	a	a	a	a	a	b	a	a	a	a	b	b	b	b	a
7	3A	IWB22330	74.154	b	a		a	a	a	b	a	a	a	a	b	b	b	b	a	a	b	b	a	a	b	b	b	b	b	a	b	b	b	a	a	a	a	a	a	b	a	a	a	a	b	b	b	b	b
7	3A	IWB35573	74.597	b	a		a	a	a	b	a	a	a	a	b	b	b	b	a	a	b	b	a	a	b	b	b	b	b	a	b	b	b	a	a	a	a	a	a	b	a	a	a	a	b	b	b	b	b
7	3A	IWB79258	74.597	b	a		a	a	a	b	a	a	a	a	b	b	b	b	a	a	b	b	a	a	b	b	b	b	b	a	b	b	b	a	a	a	a	a	a	b	a	a	a	a	b	b	b	b	b
7	3A	IWB75390	75.041	b	a		a	a	a	b	a	a	a	a	b	b	b	b	a	a	a	b	a	a	b	b	b	b	b	a	b	b	b	a	a	a	a	a	a	b	a	a	a	a	b	b	b	b	b
7	3A	IWB30707	75.135	b	a		a	a	a	b	a	a	a	a	-	b	b	b	a	a	a	b	a	a	b	b	b	b	b	a	b	b	b	a	a	a	a	a	a	b	a	a	a	a	b	b	b	b	b
7	3A	IWB35281	75.26	b	a		a	a	a	b	a	a	a	a	b	b	b	b	a	a	a	b	a	a	b	b	b	b	b	a	b	b	b	a	a	a	a	a	a	b	a	a	a	a	b	b	b	b	b
7	3A	IWB2017	75.26	b	a		a	a	a	b	a	a	a	a	b	b	b	b	a	a	a	b	a	a	b	b	b	b	b	a	b	b	b	a	a	a	a	a	a	b	a	a	a	a	b	b	b	b	b
7	3A	IWB6320	75.704	b	a		a	a	a	b	a	a	a	a	b	b	b	b	a	a	a	b	a	a	b	b	b	b	b	a	b	b	b	a	a	a	a	a	a	b	a	a	a	a	b	b	b	b	b
7	3A	IWB80511	76.147	b	a		a	a	a	b	a	a	a	a	b	b	b	b	a	a	b	b	a	a	b	b	b	b	b	a	b	b	b	a	a	a	a	a	a	b	a	a	a	a	b	b	b	b	b
7	3A	IWB34863	77.749	b	a		b	a	a	b	a	a	a	a	b	b	b	b	a	a	b	b	a	a	b	b	b	b	b	a	b	b	b	a	a	a	a	a	a	b	a	a	a	a	b	a	b	b	b
7	3A	IWB29267	78.487	b	a		b	a	a	b	a	a	a	a	b	b	b	b	a	a	b	b	a	a	b	b	b	b	b	a	b	b	b	a	a	a	a	a	a	b	a	a	a	a	b	a	b	b	b
7	3A	IWB6240	80.502	b	a		b	a	a	b	a	a	a	a	b	b	b	b	a	a	a	b	a	a	b	b	b	b	b	a	b	b	b	a	a	a	a	a	a	b	a	a	a	a	b	a	b	b	b
7	3A	IWB27368	80.502	b	a		b	a	a	b	a	a	a	a	b	b	b	b	a	a	a	b	a	a	b	b	b	b	b	a	b	b	b	a	a	a	a	a	a	b	a	a	a	a	b	a	b	b	b
7	3A	IWB51117	80.945	b	a		b	a	a	b	a	a	-	a	b	b	b	b	a	a	a	b	a	a	b	b	b	b	b	a	b	b	b	a	a	a	a	a	a	b	a	a	a	a	b	a	b	b	b
7	3A	IWB2205	80.945	b	a		b	a	a	b	a	a	a	a	b	b	b	b	a	a	a	b	a	a	b	b	b	b	b	a	b	b	b	a	a	a	a	a	a	b	a	a	a	a	b	a	b	b	b
7	3A	IWB11732	81.389	b	a		b	a	a	b	a	a	a	a	b	b	b	b	a	a	a	b	a	a	b	b	b	b	b	a	b	b	b	a	a	a	a	a	a	b	a	a	a	a	b	a	b	b	b
7	3A	IWB28341	81.832	b	a		b	a	a	b	a	a	a	b	b	b	b	b	a	a	a	b	a	a	b	b	b	b	b	a	b	b	b	a	a	a	a	a	a	b	a	a	a	a	b	a	b	b	b
7	3A	IWB30062	82.275	b	a		b	a	a	b	a	a	a	b	b	b	b	b	a	a	b	b	a	a	b	b	b	b	b	a	b	b	b	a	a	a	a	a	a	b	a	a	a	a	b	a	b	b	b
7	3A	IWB45727	82.275	b	a		b	a	a	b	a	a	a	b	b	b	-	b	a	a	b	b	a	-	b	b	b	b	b	a	b	b	b	a	a	a	a	a	a	b	a	a	a	a	b	a	b	b	b
7	3A	IWB69709	83.173	b	a		b	a	a	b	a	a	a	b	b	b	b	b	a	a	b	b	a	a	b	b	b	b	b	a	b	b	b	a	a	a	a	a	a	b	a	a	a	a	b	a	b	b	b
7	3A	IWB7692	84.071	b	a		b	a	a	b	a	a	a	b	b	b	b	b	a	a	a	b	a	a	b	b	b	b	b	a	b	b	b	a	a	a	a	a	a	b	a	a	a	a	b	a	b	b	b
7	3A	IWB72591	84.514	b	a		b	a	a	b	a	a	a	b	b	b	b	b	a	a	a	b	a	a	b	b	b	b	b	a	b	b	b	a	a	a	a	a	a	b	a	a	a	a	b	a	b	b	b
7	3A	IWB5680	84.958	b	a		b	a	a	b	a	a	a	b	b	b	b	b	a	a	a	b	a	a	b	b	b	b	b	a	b	b	b	a	a	a	a	a	a	b	a	a	a	a	b	a	b	b	b
7	3A	IWB69157	85.069	b	a		b	a	a	b	a	a	a	b	b	b	b	b	a	a	a	b	a	a	b	b	b	b	b	a	b	b	b	a	a	a	a	a	a	b	a	a	a	a	b	a	b	b	b
7	3A	IWB10578	85.177	b	a		b	a	a	b	a	a	a	b	b	b	b	b	a	a	a	b	a	a	b	b	b	b	b	a	b	b	b	a	a	a	a	a	a	b	a	a	a	a	b	a	b	b	b
7	3A	IWB52769	85.621	b	a		b	a	a	b	a	a	a	b	b	b	b	b	a	a	b	b	a	a	b	b	b	b	b	a	b	b	b	a	a	a	a	a	a	b	a	a	a	a	b	a	b	b	b
7	3A	IWB29557	85.621	b	a		b	a	a	b	a	a	a	b	b	b	b	b	a	a	b	b	a	a	b	b	b	b	b	a	b	b	b	a	a	a	a	a	a	b	a	a	a	a	b	a	b	b	b
7	3A	IWB4611	86.064	b	a		b	a	a	b	a	a	a	b	b	b	b	b	a	a	b	b	a	b	b	b	b	b	b	a	b	b	b	a	a	a	a	a	a	b	a	a	a	a	b	a	b	b	b
7	3A	IWB25454	86.284	b	a		b	a	a	b	a	a	a	b	b	b	b	b	a	a	b	b	a	b	b	b	b	b	b	a	b	b	b	a	a	a	a	a	a	b	a	a	a	a	b	a	b	b	b
7	3A	IWB189	86.374	b	a		b	a	a	b	a	a	a	b	b	b	b	b	a	a	b	b	a	b	b	b	b	b	b	a	b	b	b	a	a	a	a	a	a	b	a	a	a	a	b	a	b	b	b
7	3A	IWB75380	86.504	b	a		b	a	a	b	a	a	a	b	b	b	b	b	a	a	b	b	a	b	b	b	b	b	b	a	b	b	b	a	a	a	a	a	a	b	a	a	a	a	b	a	b	b	b
7	3A	IWB65336	86.504	b	a		b	a	a	b	a	a	a	b	b	b	b	b	a	a	b	b	a	b	b	b	b	b	b	a	b	b	b	a	a	a	a	a	a	b	a	a	a	a	b	a	b	b	b
7	3A	IWB33344	87.173	b	a		b	a	a	b	a	a	a	b	b	b	b	b	a	a	b	b	a	b	b	b	b	b	b	a	b	b	b	a	a	a	a	a	a	b	a	a	a	a	b	a	b	b	b
7	3A	IWB7832	88.071	b	a		b	a	a	b	a	a	a	b	b	b	b	b	a	a	b	b	a	b	b	b	b	b	b	a	b	b	b	a	a	a	a	a	a	b	a	a	a	a	b	a	b	b	b
7	3A	IWB60351	88.071	b	a		b	a	a	b	a	a	a	b	b	b	b	b	a	a	b	b	a	b	b	b	b	b	b	a	b	b	b	a	a	a	a	a	a	b	a	a	a	a	b	a	b	b	b
7	3A	IWB42049	88.514	b	a		b	a	a	b	a	a	a	b	b	b	b	b	a	a	b	b	a	b	b	b	b	b	b	a	b	b	b	a	a	a	a	a	a	b	a	a	a	a	b	a	b	b	b
7	3A	IWB79249	88.958	b	a		b	a	a	b	a	a	a	b	b	b	b	b	a	a	a	b	a	b	b	b	b	b	b	a	b	b	b	a	a	a	a	a	a	b	a	a	a	a	b	a	b	b	b
7	3A	IWB9177	89.404	b	a		b	a	a	b	a	a	a	b	b	b	b	b	a	a	b	b	a	b	b	b	b	b	b	a	b	b	b	a	a	a	a	a	a	b	a	a	a	a	b	a	b	b	b
7	3A	IWB7381	89.851	b	a		b	a	a	b	a	a	a	b	b	b	b	b	a	a	b	b	a	b	b	b	b	b	b	a	b	b	b	a	a	a	a	a	a	b	a	a	a	a	b	a	b	b	b
7	3A	IWB7305	90.299	b	a		b	a	a	b	a	a	a	b	b	b	b	b	a	a	b	b	a	b	b	b	b	b	b	a	b	b	b	a	a	a	a	a	a	b	a	a	a	a	b	a	b	b	b
7	3A	IWB10592	91.471	b	a		b	a	a	b	a	a	a	b	b	b	b	b	a	a	b	b	a	b	b	b	b	b	b	a	b	b	b	a	a	a	a	a	a	b	a	a	a	a	b	a	b	b	b
7	3A	IWB60142	105.917	b	a		a	a	b	b	a	a	a	b	b	a	b	a	a	a	b	b	a	b	b	b	a	b	a	a	-	b	b	b	a	a	a	a	a	a	a	a	a	a	b	a	a	b	a
7	3A	IWB69690	114.291	b	a		a	a	b	b	a	b	a	a	b	a	b	a	a	a	a	a	a	a	b	b	b	b	a	a	a	b	b	b	a	a	a	a	a	a	a	a	a	a	b	a	a	b	b
7	3A	IWB27647	121.092	b	a		a	a	b	b	a	a	a	a	b	a	b	a	a	a	b	a	a	a	b	b	b	a	a	b	a	b	b	a	a	a	a	a	a	a	a	a	a	a	b	b	a	b	b
7	3A	IWB39571	121.093	b	a		a	a	b	b	a	a	a	a	b	a	b	a	a	a	b	a	a	a	b	b	b	a	a	b	a	b	b	a	a	a	a	a	a	a	a	a	a	a	b	b	a	b	b
7	3A	IWB28028	127.278	b	a		a	a	b	b	a	a	a	a	b	a	b	a	h	a	b	a	b	b	b	b	a	a	b	b	h	b	b	a	a	a	a	a	a	a	a	a	a	a	b	b	a	b	b
7	3A	IWB4406	127.463	b	a		a	a	b	b	a	a	a	a	b	a	b	a	-	a	b	a	b	b	b	b	a	a	b	b	-	b	b	a	a	a	a	a	a	a	a	a	a	a	b	b	a	b	b
7	3A	IWB48064	127.723	b	a		a	a	b	b	a	a	a	a	b	a	b	a	b	a	b	a	b	b	b	b	a	a	b	b	b	b	b	a	a	a	a	a	a	a	a	a	a	a	b	b	a	b	b
7	3A	IWB7317	132.162	b	a		b	a	b	b	a	a	a	a	b	a	b	b	b	a	b	a	b	b	b	b	a	b	b	a	b	b	b	a	a	a	a	a	a	a	a	a	a	a	b	b	a	b	b
7	3A	IWB1493	132.606	b	a		b	a	b	b	a	a	a	a	b	a	b	b	b	a	b	a	b	b	b	b	a	b	b	a	b	b	b	a	a	a	a	a	a	a	a	a	a	a	b	b	a	b	b
7	3A	IWB2973	133.049	b	a		b	a	b	b	a	a	a	a	b	a	b	b	b	a	b	a	b	b	b	b	a	a	b	a	b	b	b	a	a	a	a	a	a	a	a	a	a	a	b	b	a	b	b
7	3A	IWB8010	135.307	b	a		b	a	b	b	a	a	a	a	b	a	b	b	b	a	-	a	b	b	b	b	a	a	b	a	b	b	b	a	a	a	a	a	a	a	b	a	a	b	b	b	a	b	b
7	3A	IWB23959	135.819	b	a		b	a	b	b	a	a	a	a	b	a	b	b	b	a	a	a	b	b	b	b	a	a	b	a	b	b	b	a	a	a	a	a	a	a	b	a	a	b	b	b	a	b	b
7	3A	IWB3798	136.263	b	a		b	a	b	b	a	a	a	a	b	a	b	b	b	a	a	a	b	b	b	b	a	a	b	a	b	b	b	a	a	a	a	a	a	a	b	a	a	b	b	b	a	b	b
7	3A	IWB63289	140.153	b	a		b	a	b	a	a	a	a	a	b	a	b	b	b	a	b	b	b	b	b	b	a	a	b	a	b	b	b	a	a	a	a	a	a	a	b	a	a	b	b	b	a	b	b
7	3A	IWB76714	140.153	b	a		b	a	b	a	a	a	a	a	b	a	b	b	b	a	b	b	b	b	b	b	a	a	b	a	b	b	b	a	a	a	a	a	a	-	b	a	a	b	b	b	a	b	b
7	3A	IWB34330	159.351	b	a		b	a	b	b	a	b	a	a	b	a	b	b	b	b	a	b	b	a	b	b	a	a	b	a	b	b	b	b	a	b	b	b	a	b	b	b	a	b	b	b	a	b	b
7	3A	IWB30466	160.715	b	a		b	a	b	b	a	b	a	a	b	a	b	b	b	b	a	b	b	a	b	a	a	a	b	a	b	b	b	b	a	b	b	b	a	b	b	b	a	b	b	b	a	b	b
7	3A	IWB7543	161.384	b	a		b	a	b	b	a	b	a	a	b	a	b	b	b	b	a	b	b	a	b	a	a	a	b	a	b	b	b	b	a	b	b	b	a	b	b	h	a	b	b	b	a	b	b
7	3A	IWB68475	167.185	b	a		b	a	b	b	a	b	a	a	b	a	b	b	b	b	b	b	b	a	b	a	a	a	b	a	b	b	b	b	b	b	b	b	a	b	a	b	a	b	b	b	b	b	b
7	3A	IWB32679	170.644	b	a		b	a	b	b	a	b	a	a	b	a	b	b	a	b	b	b	b	a	b	a	a	a	b	a	b	b	b	b	b	b	b	b	a	b	a	b	a	b	b	b	b	b	b
7	3A	IWB10900	170.864	b	a		b	a	b	b	a	b	a	a	b	a	b	b	a	b	b	b	b	a	b	a	a	a	b	a	b	b	b	b	b	b	b	b	a	b	a	b	a	b	b	h	b	b	b
7	3A	IWB58806	170.864	b	a		b	a	b	b	a	b	a	a	b	a	b	b	a	b	b	b	b	a	b	a	a	a	b	a	b	b	b	b	b	b	b	b	a	b	a	b	a	b	b	h	b	b	b
7	3A	IWB15168	171.084	b	a		b	a	b	b	a	b	a	a	b	a	b	b	a	b	b	b	b	a	b	a	a	a	b	a	b	b	b	b	b	b	b	b	a	b	a	b	a	b	b	a	b	b	b
7	3A	IWB12651	172.927	b	a		b	a	b	b	a	b	a	a	b	a	b	b	a	b	a	b	b	a	b	a	a	a	b	a	b	b	b	b	b	b	b	b	a	b	a	b	a	b	b	a	b	b	b
7	3A	IWB49197	173.825	b	a		b	a	b	b	a	b	a	a	b	a	b	b	a	b	a	b	b	a	b	a	b	a	b	a	b	b	b	b	b	b	b	b	a	b	a	b	a	b	b	a	b	b	b
7	3A	IWB7482	174.268	b	a		b	a	b	b	a	b	a	a	b	a	b	b	a	b	a	b	b	a	b	a	b	a	b	a	b	b	b	b	b	b	b	b	a	b	a	b	a	b	b	a	b	b	b
7	3A	IWB2639	177.107	b	a		b	a	b	b	a	b	a	a	b	a	b	b	a	b	b	b	b	a	b	a	b	a	b	a	b	b	b	b	b	b	b	b	a	h	a	b	a	b	b	h	b	a	b
7	3A	IWB51853	177.55	b	a		b	a	b	b	a	b	a	b	b	a	b	b	a	b	b	b	b	a	b	a	b	a	b	a	b	b	b	b	b	b	b	b	a	-	a	b	a	b	b	-	b	a	b
7	3A	IWB37509	177.55	b	a		b	a	b	b	a	b	a	b	b	a	b	b	a	b	b	b	b	a	b	a	b	a	b	a	b	b	b	b	b	b	b	b	a	h	a	b	a	b	b	h	b	a	b
7	3A	IWB366	178.915	b	a		b	a	b	b	a	b	a	b	b	a	b	b	a	b	b	b	b	a	b	a	b	a	b	a	b	b	b	b	b	b	a	b	a	h	a	b	a	b	b	h	b	a	b
7	3A	IWB8288	178.95	b	a		b	a	b	b	a	b	a	b	b	a	b	b	a	b	b	b	b	a	b	a	b	a	b	a	b	b	b	b	b	b	a	b	a	-	a	b	a	b	b	-	b	a	b
7	3A	IWB33546	179.811	b	a		b	a	b	b	a	b	a	b	b	a	b	b	a	b	b	b	b	a	b	a	b	a	b	a	b	b	b	b	b	b	b	b	a	a	a	b	a	b	b	a	b	a	b
7	3A	IWB72476	180.254	b	a		b	a	b	b	a	b	a	b	b	a	b	b	a	b	a	b	b	a	b	a	b	a	b	a	b	b	b	b	b	b	b	b	a	-	a	b	a	b	b	-	b	a	b
7	3A	IWB13132	181.618	b	a		b	a	b	b	a	b	a	b	b	a	b	b	a	b	a	b	b	a	b	a	b	a	b	a	b	b	b	b	b	b	a	b	a	a	a	b	a	b	b	a	b	a	b
7	3A	IWB9606	182.982	b	a		b	a	b	b	a	b	a	b	b	a	b	b	a	a	b	b	b	a	b	a	b	a	b	a	b	b	b	b	b	b	a	b	a	a	a	b	a	b	b	a	b	a	b
7	3A	IWB75599	184.825	b	a		b	a	b	b	a	b	a	b	b	a	b	b	a	b	a	b	b	a	b	a	b	a	b	a	b	b	b	b	b	b	a	b	a	a	a	b	a	b	b	-	b	a	b
7	3A	IWB7790	184.825	b	a		b	a	b	b	a	b	a	b	b	a	b	b	a	b	a	b	b	a	b	a	b	a	b	a	b	b	b	b	b	b	a	b	a	a	a	b	a	b	b	b	b	a	b
7	3A	IWB6953	185.492	b	a		b	a	b	b	a	b	a	b	b	a	b	-	a	b	a	b	b	a	b	a	b	a	b	a	b	b	b	b	b	b	a	b	a	a	a	b	a	b	b	-	b	a	b
7	3A	IWB11510	185.492	b	a		b	a	b	b	a	b	a	b	b	a	b	b	a	b	a	b	b	a	b	a	b	a	b	a	b	b	b	b	b	b	a	b	a	a	a	b	a	b	b	-	b	a	b
7	3A	IWB13994	185.494	b	a		b	a	b	b	a	b	a	b	b	a	b	b	a	b	a	b	b	a	b	a	b	a	b	a	b	b	b	b	b	b	a	b	a	a	a	b	a	b	b	h	b	a	b
7	3A	IWB8509	189.043	b	a		b	-	b	b	a	b	b	b	b	a	b	b	a	b	b	b	b	a	b	a	b	a	b	a	b	b	b	b	b	b	a	b	a	a	a	b	a	b	b	-	a	a	b
7	3A	IWB10817	190.989	b	a		b	h	b	b	a	b	b	b	b	a	b	b	a	a	a	b	b	a	b	a	b	a	b	a	b	b	b	b	b	b	a	b	a	a	a	b	a	b	b	h	a	a	b
7	3A	IWB61868	191.022	b	a		b	-	b	b	a	b	b	b	b	a	b	b	a	a	a	b	b	a	b	a	b	a	b	a	b	b	b	b	b	b	a	b	a	a	a	b	a	b	b	-	a	a	b
7	3A	IWB75944	191.886	b	a		b	b	b	b	a	b	b	b	b	a	b	b	a	a	a	b	b	a	b	a	b	a	b	a	b	b	b	b	b	b	a	b	a	a	a	b	a	b	b	b	a	a	b
7	3A	IWB40771	192.329	b	a		b	h	b	b	a	b	b	b	b	a	b	b	a	a	a	b	b	a	b	a	b	a	b	a	b	b	b	b	b	b	a	b	a	a	a	b	a	b	b	h	a	a	b
7	3A	IWB34789	192.362	b	a		b	-	b	b	a	b	b	b	b	a	b	b	a	a	a	b	b	a	b	a	b	a	b	a	b	b	b	b	b	b	a	b	a	a	a	b	a	b	b	-	a	a	b
7	3A	IWB61269	193.225	b	a		b	a	b	b	a	b	b	b	b	a	b	b	a	a	a	b	b	a	b	a	b	a	b	a	b	b	b	b	b	b	a	b	a	a	a	b	a	b	b	a	a	a	b
7	3A	IWB5933	194.587	b	a		b	-	b	b	a	b	b	b	b	a	b	b	b	a	b	b	b	a	b	a	b	a	b	a	b	b	b	b	b	b	a	b	a	a	a	b	a	b	b	-	a	a	b
7	3A	IWB7347	194.589	b	a		b	h	b	b	a	b	b	b	b	a	b	b	b	a	b	b	b	a	b	a	b	a	b	a	b	b	b	b	b	b	a	b	a	a	a	b	a	b	b	h	a	a	b
7	3A	IWB3508	195.033	b	a		b	-	b	b	a	b	b	b	b	a	b	b	b	a	b	b	b	a	b	a	b	a	b	a	b	b	b	b	b	b	a	b	a	a	a	b	a	b	b	-	a	a	b
7	3A	IWB7071	195.702	b	a		b	h	b	b	a	b	b	b	b	a	b	b	b	a	a	b	b	a	b	a	b	a	b	a	b	b	b	b	b	b	a	b	a	a	a	b	a	b	b	h	a	a	b
7	3A	IWB34554	196.831	b	a		b	h	b	b	a	b	b	b	b	a	b	b	b	a	b	b	b	a	b	a	b	a	b	a	b	b	b	b	b	b	a	b	a	a	a	b	a	b	b	a	a	a	b
7	3A	IWB25665	197.508	b	a		b	-	b	b	a	b	b	b	b	a	b	b	b	a	a	b	b	a	b	a	b	a	b	a	b	b	b	b	b	b	a	b	a	a	a	b	a	b	b	a	a	a	b
7	3A	IWB42695	197.516	b	a		b	-	b	b	a	b	b	b	b	a	b	b	b	a	a	b	b	a	b	a	b	a	b	a	b	b	b	b	b	b	a	b	a	a	a	b	a	b	b	a	a	a	b
7	3A	IWB56227	198.457	b	a		b	-	b	b	a	b	b	b	b	a	b	a	b	a	a	b	b	a	b	a	b	a	b	a	a	b	b	b	b	b	a	b	a	a	a	b	a	b	b	a	a	a	b
7	3A	IWB478	199.388	b	a		b	-	b	b	a	b	b	b	b	a	b	a	b	a	b	b	b	a	b	a	b	a	b	a	a	b	b	b	b	b	a	b	a	a	a	b	a	b	b	a	a	a	b
7	3A	IWB13562	199.852	b	a		b	-	b	b	a	b	b	b	b	a	b	a	b	a	a	b	b	a	b	a	b	a	b	a	a	b	b	b	b	b	a	b	a	a	a	b	a	b	b	a	a	a	b
7	3A	IWB79169	202.852	b	a		b	b	b	b	a	b	b	b	b	a	b	a	b	a	a	b	b	a	b	a	b	a	a	a	a	b	b	b	b	b	a	b	a	a	a	b	a	a	b	a	a	a	b
7	3A	IWB20558	202.966	b	a		b	-	b	b	a	b	b	b	b	a	b	a	b	a	a	b	b	a	b	a	b	a	a	a	a	b	b	b	b	b	a	b	a	a	a	b	a	a	b	a	a	a	b
7	3A	IWB80243	203.072	b	a		b	h	b	b	a	b	b	b	b	a	b	a	b	a	a	b	b	a	b	a	b	a	a	a	a	b	b	b	b	b	a	b	a	a	a	b	a	a	b	a	a	a	b
7	3A	IWB38307	203.292	b	a		b	a	b	b	a	b	b	b	b	a	b	a	b	a	a	b	b	a	b	a	b	a	a	a	a	b	b	b	b	b	a	b	a	a	a	b	a	a	b	a	a	a	b
7	3A	IWB2753	205.87	b	a		-	-	b	b	a	b	b	b	b	b	b	a	b	a	a	b	b	a	b	a	b	a	a	a	a	b	b	b	b	b	a	b	a	a	a	b	a	a	b	-	a	a	b
7	3A	IWB67817	205.876	b	a		h	h	b	b	a	b	b	b	b	b	b	a	b	a	a	b	b	a	b	a	b	a	a	a	a	b	b	b	b	b	a	b	a	a	a	b	a	a	b	h	a	a	b
7	3A	IWB5755	205.876	b	a		h	h	b	b	a	b	b	b	b	b	b	a	b	a	a	b	b	a	b	a	b	a	a	a	a	b	b	b	b	b	a	b	a	a	a	b	a	a	b	h	a	a	b
7	3A	IWB29303	206.319	b	a		h	h	b	b	a	b	b	b	b	b	b	a	b	a	b	b	b	a	b	a	b	a	a	a	a	b	b	b	b	b	a	b	a	a	a	b	a	a	b	h	a	a	b
7	3A	IWB7722	206.988	b	a		a	-	b	b	a	b	b	b	b	b	b	a	b	a	b	b	a	a	b	a	b	a	a	a	a	b	b	b	b	b	a	b	a	a	a	b	a	a	b	-	a	a	b
7	3A	IWB72043	206.988	b	a		a	h	b	b	a	b	b	b	b	b	b	a	b	a	b	b	a	a	b	a	b	a	a	a	a	b	b	b	b	b	a	b	a	a	a	b	a	a	b	h	a	a	b
7	3A	IWB32738	207.589	b	a		h	h	b	b	a	b	b	b	b	b	b	a	b	a	-	b	a	a	b	a	b	a	a	a	a	b	b	b	b	b	a	b	a	a	a	b	a	a	b	h	a	a	b
7	3A	IWB60147	207.655	b	a		h	h	b	b	a	b	b	b	b	b	b	a	b	a	a	b	a	a	b	a	b	a	a	a	a	b	b	b	b	b	a	b	a	a	a	b	a	a	b	h	a	a	b
7	3A	IWB78193	208.324	b	a		a	h	b	b	a	b	b	b	b	b	b	a	b	a	a	b	a	a	b	a	b	a	a	a	a	b	b	b	b	b	a	b	a	a	a	b	a	a	b	h	a	a	b
7	3A	IWB23604	208.545	b	a		a	a	b	b	a	b	b	b	b	b	b	a	b	a	a	b	a	a	b	a	b	a	a	a	a	b	b	b	b	b	a	b	a	a	a	b	a	a	b	-	a	a	b
7	3A	IWB41918	208.988	b	a		a	a	b	b	a	b	b	b	b	b	b	a	b	a	b	b	a	a	b	a	b	a	a	a	a	b	b	b	b	b	a	b	a	a	a	b	a	a	b	-	a	a	b
7	3A	IWB75758	209.845	b	a		a	-	b	b	a	b	b	b	b	b	b	a	b	a	b	b	a	a	b	a	b	a	a	a	a	b	b	b	b	b	a	b	a	a	a	b	a	a	b	-	a	a	b
7	3A	IWB80584	209.884	b	a		a	b	b	b	a	b	b	b	b	b	b	a	b	a	b	b	a	a	b	a	b	a	a	a	a	b	b	b	b	b	a	b	a	a	a	b	a	a	b	-	a	a	b
7	3A	IWB76274	210.104	b	a		a	h	b	b	a	b	b	b	b	b	b	a	b	a	b	b	a	a	b	a	b	a	a	a	a	b	b	b	b	b	a	b	a	a	a	b	a	a	b	h	a	a	b
7	3A	IWB32493	210.104	b	a		a	h	b	b	a	b	b	b	b	b	b	a	b	a	b	b	a	a	b	a	b	a	a	a	a	b	b	b	b	b	a	b	a	-	a	b	a	a	b	h	a	a	b
7	3A	IWB78548	211.957	b	a		a	h	b	b	a	b	b	b	b	b	b	a	b	a	a	b	a	a	b	a	b	a	a	a	a	b	a	b	b	b	a	b	a	a	a	b	a	a	b	h	a	a	b
7	3A	IWB58222	214.412	b	a		a	-	b	b	a	b	b	b	b	b	b	a	b	a	a	a	a	a	b	a	b	a	a	a	a	a	a	b	b	b	a	b	a	a	a	b	a	a	b	-	a	a	b
8	3B	IWB63525	0	b	a		b	b	b	a	a	a	a	a	b	a	b	b	a	b	a	b	a	a	b	b	b	b	b	b	b	-	b	b	a	b	b	b	a	a	a	a	a	b	a	a	a	a	a
8	3B	IWB31968	0	b	a		b	b	b	a	a	a	a	a	b	a	b	b	a	b	a	b	a	a	b	b	b	b	b	b	b	-	b	b	a	b	b	b	a	a	a	-	a	b	a	a	a	a	a
8	3B	IWB48179	1.13	b	a		b	b	b	a	a	a	a	a	b	a	b	b	a	b	a	b	a	a	b	b	b	b	b	b	b	h	b	b	a	b	b	b	a	a	a	h	a	b	a	a	a	a	a
8	3B	IWB41709	1.573	b	a		b	b	b	a	a	a	a	a	b	a	b	b	a	b	a	b	a	a	b	b	b	b	b	b	b	h	b	b	a	b	b	b	a	a	a	h	a	b	a	a	a	a	a
8	3B	IWB34942	2.471	b	a		b	b	b	a	a	a	a	a	b	a	b	b	a	b	b	b	a	a	b	b	b	b	b	b	b	h	b	b	a	b	b	b	a	a	a	h	a	b	a	a	a	a	a
8	3B	IWB26097	2.698	b	a		b	b	b	a	a	a	a	a	b	a	b	b	a	b	b	b	a	a	b	b	b	b	b	b	b	-	b	b	a	b	b	b	a	a	a	-	a	b	a	a	a	a	a
8	3B	IWB59693	2.911	b	a		b	b	b	a	a	a	a	a	b	a	b	b	a	b	b	b	a	a	b	b	b	b	b	b	b	-	b	b	a	b	b	b	a	a	a	-	a	b	a	a	a	a	a
8	3B	IWB72135	2.911	b	a		b	b	b	a	a	a	a	a	b	a	b	b	a	b	b	b	a	a	b	b	b	b	b	b	b	h	b	b	a	b	b	b	a	a	a	h	a	b	a	a	a	a	a
8	3B	IWB72138	3.355	b	a		b	b	b	a	a	a	a	a	b	a	b	b	a	b	b	b	a	-	b	b	b	b	b	b	b	h	b	b	a	b	b	b	a	a	a	h	a	b	a	a	a	a	a
8	3B	IWB35950	3.581	b	a		b	b	b	a	a	a	a	a	b	a	b	b	a	b	b	b	a	a	b	b	b	b	b	b	b	-	b	b	a	b	b	b	a	a	a	-	a	b	a	a	a	a	a
8	3B	IWB65800	3.775	b	a		b	b	b	a	a	a	a	a	b	a	b	b	a	b	b	b	a	a	b	b	b	b	b	b	b	a	b	b	a	b	b	b	a	a	a	-	a	b	a	a	a	a	a
8	3B	IWB3685	3.795	b	a		b	b	b	a	a	a	a	a	b	a	b	b	a	b	b	b	a	a	b	b	b	b	b	b	b	a	b	b	a	b	b	b	a	a	a	a	a	b	a	a	a	a	a
8	3B	IWB35226	6.129	b	a		b	b	b	a	a	a	a	a	b	a	b	b	a	b	b	b	a	a	b	b	b	b	b	b	b	a	b	b	a	b	b	b	a	a	a	a	a	b	a	a	a	a	a
8	3B	IWB73672	6.129	b	a		b	b	b	a	a	a	a	a	b	a	b	b	a	b	b	b	a	a	b	b	b	b	b	b	b	a	b	b	a	b	b	b	a	a	a	-	a	b	a	a	a	a	a
8	3B	IWB67389	6.129	b	a		b	b	b	a	a	a	a	a	b	a	b	b	a	b	b	b	a	a	b	b	b	b	b	b	b	a	b	b	a	b	b	b	a	a	a	a	a	b	a	a	a	a	a
8	3B	IWB21837	6.572	b	a		b	b	b	a	a	a	a	a	b	a	b	b	a	b	a	b	a	a	b	b	b	b	b	b	b	a	b	b	a	b	b	b	a	a	a	a	a	b	a	a	a	a	a
8	3B	IWB42936	6.576	b	a		b	b	b	a	a	a	a	a	b	a	b	b	a	b	a	b	a	a	b	b	b	b	b	b	b	a	b	b	a	b	b	b	a	a	a	-	a	b	a	a	a	a	a
8	3B	IWB56327	6.741	b	a		b	b	b	a	a	a	a	a	b	a	b	b	a	b	a	b	a	a	b	b	b	b	b	b	b	-	b	b	a	b	b	b	a	a	a	-	a	b	a	a	a	a	a
8	3B	IWB12026	7.366	b	a		b	b	b	a	a	a	a	a	b	a	b	b	a	b	a	b	a	a	b	b	b	b	b	b	b	h	b	b	a	b	b	b	a	a	a	h	a	b	a	a	a	a	a
8	3B	IWB64176	7.915	b	a		b	b	b	a	a	a	a	a	b	a	b	b	a	b	a	b	a	a	b	b	b	b	b	b	b	h	b	b	a	b	b	b	a	a	a	h	a	b	a	a	a	a	a
8	3B	IWB78856	8.973	b	a		b	b	b	a	a	a	a	a	b	a	b	b	a	b	a	b	a	a	b	b	b	b	b	b	b	h	b	b	a	b	b	b	a	a	a	h	a	b	a	a	a	a	a
8	3B	IWB14549	9.497	b	a		b	b	b	a	a	a	a	a	b	a	b	b	a	b	b	b	a	a	b	b	b	b	b	b	b	h	b	b	a	b	b	b	a	a	a	h	a	b	a	a	a	a	a
8	3B	IWB8755	9.497	b	a		b	b	b	a	a	a	a	a	b	a	b	b	a	b	b	b	a	a	b	b	b	b	b	b	b	h	b	b	a	b	b	b	a	a	a	h	a	b	a	a	a	a	a
8	3B	IWB64175	10.399	b	a		b	b	b	a	a	a	a	a	b	a	b	b	a	b	b	b	a	a	b	b	b	b	b	b	b	h	b	b	a	b	b	b	a	a	a	h	a	b	a	a	a	a	a
8	3B	IWB36829	10.842	b	a		b	b	b	a	a	a	a	a	b	a	b	b	a	b	b	b	a	a	b	b	b	b	b	b	b	h	b	b	a	b	b	b	a	a	a	h	a	b	a	a	a	a	a
8	3B	IWB23457	10.93	b	a		b	b	b	a	a	a	a	a	b	a	b	b	a	b	b	b	a	a	b	b	b	b	b	b	b	-	b	b	a	b	b	b	a	a	a	-	a	b	a	a	a	a	a
8	3B	IWB67768	11.967	b	a		b	b	b	a	a	a	a	a	b	a	b	b	a	b	b	b	a	a	b	b	b	b	b	b	b	b	b	b	a	b	b	b	a	a	a	b	a	b	a	a	a	a	a
8	3B	IWB73929	14.056	b	a		b	b	b	a	a	a	a	a	b	a	b	b	a	b	b	b	a	a	b	b	b	b	b	b	b	h	b	b	a	b	b	b	a	a	a	h	a	b	a	a	a	a	b
8	3B	IWB55906	14.569	b	a		b	b	b	a	a	a	a	a	b	a	b	b	a	b	a	b	a	a	b	b	b	b	b	b	b	-	b	b	a	b	b	b	a	a	a	-	a	b	a	a	a	a	b
8	3B	IWB63731	20.386	b	a		b	b	b	a	a	a	a	a	b	b	b	b	a	b	a	b	a	a	b	b	b	b	b	b	b	b	a	b	a	b	b	b	a	a	a	-	a	b	a	a	a	a	b
8	3B	IWB48564	20.386	b	a		b	b	b	a	a	a	a	a	b	b	b	b	a	b	a	b	a	a	b	b	b	b	b	b	b	b	a	b	a	b	b	b	a	a	a	-	a	b	a	a	a	a	b
8	3B	IWB26152	20.386	b	a		b	b	b	a	a	a	a	a	b	b	b	b	a	b	a	b	a	a	b	b	b	b	b	b	b	b	a	b	a	b	b	b	a	a	a	b	a	b	a	a	a	a	b
8	3B	IWB22990	20.425	b	a		b	b	b	a	a	a	a	a	b	b	b	b	a	b	a	b	a	a	b	b	b	b	b	b	b	-	a	b	a	b	-	b	a	a	a	-	a	b	a	a	a	a	b
8	3B	IWB70556	20.469	b	a		b	b	b	a	a	a	a	a	b	b	b	b	a	b	a	b	a	a	b	b	b	b	b	b	b	b	a	b	a	b	b	b	a	a	a	-	a	b	a	a	a	a	b
8	3B	IWB9060	21.087	b	a		b	b	b	a	a	a	a	a	b	b	b	b	a	b	-	b	a	a	b	b	b	b	b	b	b	-	a	b	a	b	-	b	a	a	a	-	a	b	a	a	a	a	b
8	3B	IWB78019	23.403	b	a		b	b	b	a	a	a	a	a	b	b	b	b	a	b	b	b	a	a	b	b	b	b	b	b	b	-	a	b	a	b	-	b	a	a	a	-	a	b	a	a	a	a	b
8	3B	IWB6475	24.054	b	a		b	b	b	a	a	a	a	a	b	b	b	b	a	b	b	b	a	a	b	b	b	b	b	b	b	a	a	b	a	b	a	b	a	a	a	a	a	b	a	a	a	a	b
8	3B	IWB5899	24.155	b	a		b	b	b	a	a	a	a	a	b	b	b	b	a	b	b	b	a	a	b	b	b	b	b	b	b	a	a	b	a	b	a	b	a	a	a	a	a	b	a	a	a	a	b
8	3B	IWB55213	24.591	b	a		b	b	b	a	a	a	a	a	b	b	b	b	a	b	b	b	a	a	b	b	b	b	b	b	b	-	a	b	a	b	-	b	a	a	a	-	a	b	a	a	a	a	b
8	3B	IWB60533	29.96	b	a		b	b	b	a	a	a	a	a	b	b	b	b	a	b	a	b	a	a	b	b	b	b	b	b	b	b	a	b	a	b	-	a	a	a	a	-	a	b	a	a	a	a	b
8	3B	IWB46019	29.962	b	a		b	b	b	a	a	a	a	a	b	b	b	b	a	b	a	b	a	a	b	b	b	b	b	b	b	b	a	b	a	b	-	a	a	a	a	-	a	b	a	a	a	a	b
8	3B	IWB985	30.345	b	a		b	b	b	a	a	a	a	a	b	b	b	b	a	b	a	b	a	a	b	b	b	b	b	b	b	-	a	b	a	b	-	a	a	a	a	-	a	b	a	a	a	a	b
8	3B	IWB12053	30.636	b	a		b	b	b	a	a	a	a	a	b	b	b	b	a	b	a	b	a	a	b	b	b	b	b	b	b	-	a	b	a	b	-	a	a	a	a	-	a	b	a	a	a	a	b
8	3B	IWB12932	30.651	b	a		b	b	b	a	a	a	a	a	b	b	b	b	a	b	a	b	a	a	b	b	b	b	b	b	b	b	a	b	a	b	-	a	a	a	a	-	a	b	a	a	a	a	b
8	3B	IWB12253	31.298	b	a		b	b	b	a	a	a	a	a	b	b	b	b	a	b	a	b	a	a	b	b	b	b	b	b	b	b	a	b	a	b	h	a	a	a	a	h	a	b	a	a	a	a	b
8	3B	IWB79719	31.381	b	a		b	b	b	a	a	a	a	a	b	b	b	b	a	b	a	b	a	a	b	b	b	b	b	b	b	b	a	b	a	b	h	a	a	a	a	h	a	b	a	a	a	a	b
8	3B	IWB12111	31.381	b	a		b	b	b	a	a	a	a	a	b	b	b	b	a	b	a	b	a	a	b	b	b	b	b	b	b	-	a	b	a	b	-	a	a	a	a	-	a	b	a	a	a	a	b
8	3B	IWB65094	32.748	b	a		b	b	a	a	a	a	a	a	b	b	b	b	a	b	a	b	b	a	b	b	b	b	b	b	b	b	a	b	a	b	h	a	a	a	a	h	a	b	a	a	a	a	b
8	3B	IWB65093	32.874	b	a		b	b	a	a	a	a	a	a	b	b	b	b	a	b	a	b	b	a	b	b	b	b	b	b	b	b	a	b	a	b	-	a	a	a	a	-	a	b	a	a	a	a	b
8	3B	IWB65092	32.995	b	a		b	b	a	a	a	a	a	a	b	b	b	b	a	b	a	b	b	a	b	b	b	b	b	b	b	b	a	b	a	b	b	a	a	a	a	-	a	b	a	a	a	a	b
8	3B	IWB13827	33.554	b	a		b	b	a	a	a	a	a	a	b	b	b	b	a	b	b	b	b	a	b	b	b	b	b	b	b	b	a	b	a	b	-	a	a	a	a	-	a	b	a	a	a	a	b
8	3B	IWB57993	33.556	b	a		b	b	a	a	a	a	a	-	b	b	b	b	a	b	b	b	b	a	b	b	b	b	b	b	b	b	a	b	a	b	-	a	a	a	a	-	a	b	a	a	a	a	b
8	3B	IWB64002	33.561	b	a		b	b	a	a	a	a	a	a	b	b	b	b	a	b	b	b	b	a	b	b	b	b	b	b	b	b	a	b	a	b	-	a	a	a	a	-	a	b	a	a	a	a	b
8	3B	IWB60771	35.562	b	a		b	b	a	a	a	a	a	a	b	b	b	b	b	b	b	b	b	a	b	b	b	b	b	b	b	b	a	b	a	b	a	a	a	a	a	-	a	b	a	a	a	a	b
8	3B	IWB9415	39.675	b	a		b	b	a	b	a	a	a	a	b	a	a	b	b	b	b	b	b	a	b	b	b	b	b	b	b	b	a	a	a	b	a	a	a	a	a	h	a	b	a	a	a	a	b
8	3B	IWB9212	39.894	b	a		b	b	a	b	a	a	a	a	b	a	a	b	b	b	b	b	b	a	b	b	b	b	b	b	b	b	a	a	a	b	a	a	a	a	a	-	a	b	a	a	a	a	b
8	3B	IWB36538	40.12	b	a		b	b	a	b	a	a	a	a	b	a	a	b	b	b	b	b	b	a	b	b	b	b	b	b	b	b	a	a	a	b	a	a	a	a	a	-	a	b	a	a	a	a	b
8	3B	IWB9026	40.555	b	a		b	b	a	b	a	a	a	a	b	a	a	b	b	b	-	b	b	a	b	b	b	b	b	b	b	b	a	a	a	b	a	a	a	a	a	-	a	b	a	a	a	a	b
8	3B	IWB2094	40.979	b	a		b	b	a	b	a	a	a	a	b	a	a	b	b	b	a	b	b	a	b	b	b	b	b	b	b	b	a	a	a	b	a	a	a	a	a	-	a	b	a	a	a	a	b
8	3B	IWB39254	41.011	b	a		b	b	a	b	a	a	a	a	b	a	a	b	b	b	a	b	b	a	b	b	b	b	b	b	b	b	a	a	a	b	a	a	a	a	a	h	a	b	a	a	a	a	b
8	3B	IWB27177	41.454	b	a		b	b	a	b	a	a	a	a	b	a	a	b	b	b	a	b	b	a	b	b	b	b	b	b	b	b	a	a	a	b	a	a	a	a	a	-	a	b	a	a	a	a	b
8	3B	IWB34925	41.898	b	a		b	b	a	b	a	a	a	a	b	a	a	b	b	b	a	b	a	a	b	b	b	b	b	b	b	b	a	a	a	b	a	a	a	a	a	h	a	b	a	a	a	a	b
8	3B	IWB11577	41.903	b	a		b	b	a	b	a	a	a	a	b	a	a	b	b	b	a	b	a	a	b	b	b	b	b	b	b	b	a	a	a	b	a	a	a	a	a	-	a	b	a	a	a	a	b
8	3B	IWB29378	42.619	b	a		b	b	a	b	a	a	a	a	b	a	a	b	b	b	b	b	a	a	b	b	b	b	b	b	b	b	a	a	a	b	a	a	a	a	a	-	a	b	a	a	a	a	b
8	3B	IWB8773	42.63	b	a		b	b	a	b	a	a	a	a	b	a	a	b	b	b	b	b	a	a	b	b	b	b	b	b	b	b	a	a	a	b	a	a	a	a	a	b	a	b	a	a	a	a	b
8	3B	IWB7464	43.11	b	a		b	b	a	b	a	a	a	a	b	a	a	b	b	b	a	b	a	a	b	b	b	b	b	b	b	b	a	a	a	b	a	a	a	a	a	b	a	b	a	a	a	a	b
8	3B	IWB72605	43.59	b	a		b	b	a	b	a	a	a	a	b	a	a	b	b	b	a	b	a	a	b	b	b	b	b	b	b	b	b	a	a	b	a	a	a	a	a	b	a	b	a	a	a	a	b
8	3B	IWB64972	45.066	b	a		b	b	a	b	a	a	a	a	b	a	a	b	b	b	b	b	a	a	b	b	b	b	b	b	b	b	b	a	a	b	a	a	a	a	a	b	a	b	a	a	a	a	b
8	3B	IWB27659	45.732	b	a		b	b	a	b	a	a	a	a	b	a	a	b	b	b	b	b	a	a	b	b	b	b	b	b	b	b	b	a	a	b	a	a	a	a	a	b	a	b	a	a	a	a	b
8	3B	IWB60454	45.735	b	a		b	b	a	b	a	a	a	a	b	a	a	b	b	b	b	b	a	a	b	b	b	b	b	b	b	b	b	a	a	b	a	a	a	a	a	b	a	b	a	a	a	a	b
8	3B	IWB35494	46.179	b	a		b	b	a	b	a	a	a	a	b	a	a	b	b	b	a	b	a	a	b	b	b	b	b	b	b	b	b	a	a	b	a	a	a	a	a	b	a	b	a	a	a	a	b
8	3B	IWB67002	48.021	b	a		b	b	a	b	a	a	a	a	b	a	b	b	b	a	a	b	a	a	b	b	b	b	b	b	b	b	b	a	a	b	a	a	a	a	a	b	b	b	a	a	a	a	b
8	3B	IWB64404	48.048	b	a		b	b	a	b	a	a	a	a	b	a	b	b	b	a	a	b	a	a	b	b	b	b	b	b	b	b	b	a	a	b	a	a	a	a	a	b	b	b	a	a	a	a	b
8	3B	IWB7648	48.92	b	a		b	b	a	b	a	a	a	a	b	a	b	b	b	a	a	b	a	a	b	b	b	b	b	b	b	b	a	a	a	b	a	a	a	a	a	b	b	b	a	a	a	a	b
8	3B	IWB58617	49.785	b	a		b	b	a	b	a	a	a	a	b	a	b	b	b	a	a	b	a	a	b	b	b	b	b	b	b	b	a	a	a	b	a	a	a	a	a	b	b	b	a	a	a	a	b
8	3B	IWB20573	50.604	b	a		b	b	a	b	a	a	a	a	b	a	b	b	b	a	b	b	a	a	b	b	b	b	b	b	b	b	a	a	a	b	a	a	a	a	a	b	b	b	a	a	a	a	b
8	3B	IWB9189	50.884	b	a		b	b	a	b	a	a	a	a	b	a	b	b	b	a	b	b	a	a	b	b	b	b	b	b	b	b	a	a	a	b	a	a	a	a	a	b	b	b	a	a	a	a	b
8	3B	IWB75122	51.153	b	a		b	b	a	b	a	a	a	a	b	a	b	b	b	a	b	b	a	a	b	b	b	b	b	b	b	b	a	a	a	b	a	a	a	a	a	b	b	b	a	a	a	a	b
8	3B	IWB63728	51.836	b	a		b	b	a	b	a	a	a	a	b	a	b	b	b	a	b	b	a	a	b	b	b	b	b	b	b	b	a	a	a	b	a	a	a	a	a	b	b	b	a	a	a	a	b
8	3B	IWB12216	52.491	b	a		b	b	a	b	a	a	a	a	b	a	b	b	b	a	b	b	a	a	b	b	b	b	b	b	b	b	a	a	a	b	a	a	a	a	a	b	b	b	a	a	a	a	b
8	3B	IWB65330	55.33	b	a		b	b	a	b	b	a	-	b	b	a	b	b	b	a	b	b	a	a	b	b	b	b	b	a	b	b	a	a	a	b	a	a	a	a	a	b	b	b	a	a	a	a	a
8	3B	IWB65302	55.33	b	a		b	b	a	b	b	a	a	b	b	a	b	b	b	a	b	b	a	a	b	b	b	b	b	a	b	b	a	a	a	b	a	a	a	a	a	b	b	b	a	a	a	a	a
8	3B	IWB78495	56.694	b	a		b	b	a	b	b	a	a	b	b	a	b	b	b	a	a	b	a	a	b	b	b	b	b	a	b	b	a	a	a	b	a	a	a	a	a	b	b	b	a	a	a	a	a
8	3B	IWB10463	56.811	b	a		b	b	a	b	b	a	a	b	b	a	b	b	b	a	a	b	a	a	b	b	b	b	b	a	b	b	a	a	a	b	a	a	a	a	a	b	b	b	a	a	a	a	a
8	3B	IWB10462	56.914	b	a		b	b	a	b	b	a	a	b	b	a	b	b	b	a	a	b	a	a	b	b	b	b	b	a	b	b	a	a	a	b	a	a	a	a	a	b	b	b	a	a	a	a	a
8	3B	IWB5363	61.633	b	a		b	b	a	b	b	a	a	b	b	a	b	b	b	a	a	b	a	a	b	b	a	b	a	a	b	b	a	a	a	a	a	a	a	a	a	b	b	b	a	a	a	a	a
8	3B	IWB10016	62.077	b	a		b	b	a	b	b	a	a	b	b	a	b	b	b	a	a	b	a	a	b	b	a	b	a	a	b	b	a	a	a	a	a	a	a	a	a	b	b	b	a	a	a	a	a
8	3B	IWB1758	68.261	b	a		b	b	a	b	b	a	a	a	b	a	b	b	b	a	b	b	a	a	b	b	a	b	a	a	b	b	a	b	a	a	a	a	b	b	a	b	b	b	a	a	a	a	a
8	3B	IWB1965	70.104	b	a		b	b	a	b	b	a	a	a	b	a	b	b	b	a	a	b	a	a	b	b	a	b	a	a	b	b	b	b	a	a	a	a	b	b	a	b	b	b	b	a	a	a	a
8	3B	IWB36263	70.547	b	a		b	b	a	b	b	a	a	a	b	a	b	b	b	a	a	b	a	a	b	b	a	b	a	a	b	b	b	b	a	a	a	a	b	b	a	b	b	b	b	a	a	a	a
8	3B	IWB33046	70.991	b	a		b	b	a	b	b	a	a	a	b	a	b	b	b	a	b	b	a	a	b	b	a	b	a	a	b	b	b	b	a	a	a	a	b	b	a	b	b	b	b	a	a	a	a
8	3B	IWB8688	71.441	b	a		b	b	a	b	b	a	a	a	b	a	b	b	b	a	b	b	a	a	b	b	a	b	a	a	b	b	b	b	a	a	a	a	b	b	a	b	b	b	b	a	a	a	a
8	3B	IWB11529	72.805	b	a		b	b	a	b	b	a	a	a	b	a	b	b	b	a	a	b	a	a	b	b	a	b	a	a	b	b	b	b	a	a	a	a	b	b	a	b	b	b	b	a	a	a	a
8	3B	IWB76983	73.248	b	a		b	b	a	b	b	a	a	a	b	a	b	b	b	a	a	b	a	a	b	b	a	b	a	a	b	b	b	b	a	a	a	a	b	b	a	b	b	b	b	a	a	a	a
8	3B	IWB5120	80.698	b	a		b	b	a	b	b	a	a	a	b	b	b	b	a	a	a	b	a	a	b	a	a	a	a	a	b	b	b	b	a	a	a	a	b	b	b	b	b	b	b	a	a	a	a
8	3B	IWB5902	82.541	b	a		b	b	a	b	a	a	a	a	b	b	b	b	a	a	a	b	a	a	b	a	a	a	a	a	b	b	b	b	a	a	a	a	b	b	b	b	b	b	b	a	a	a	a
8	3B	IWB75862	82.761	b	a		b	b	a	b	a	a	a	a	b	b	b	b	a	a	a	b	a	-	b	a	a	a	a	a	b	b	b	b	a	a	a	a	b	b	b	b	b	b	b	a	a	a	a
8	3B	IWB11046	82.761	b	a		b	b	a	b	a	a	a	a	b	b	b	b	a	a	a	b	a	a	b	a	a	a	a	a	b	b	b	b	a	a	a	a	b	b	b	b	b	b	b	a	a	a	a
8	3B	IWB1657	82.864	b	a		b	b	a	b	a	a	a	a	b	b	b	b	a	a	a	b	a	a	b	a	a	a	a	a	b	b	b	b	a	a	a	a	b	b	b	b	b	b	b	a	a	a	a
8	3B	IWB2802	82.981	b	a		b	b	a	b	a	a	a	a	b	b	b	b	a	a	a	b	a	a	b	a	a	a	a	a	b	b	b	b	a	a	a	a	b	b	b	b	b	b	b	a	a	a	a
8	3B	IWB26261	83.424	b	a		b	b	a	b	a	a	a	a	b	b	b	b	a	a	a	b	a	a	b	a	a	a	a	a	b	b	b	b	a	a	a	a	b	b	b	b	b	b	b	a	a	b	a
8	3B	IWB245	83.424	b	a		b	b	a	b	a	a	a	a	b	b	b	b	a	a	a	b	a	a	b	a	a	a	a	a	b	b	b	b	a	a	a	a	b	b	b	b	b	b	b	a	a	b	a
8	3B	IWB78154	83.653	b	a		b	b	a	b	a	a	a	a	b	b	b	b	a	a	-	b	a	a	b	a	a	a	a	a	b	b	b	b	a	a	a	a	b	b	b	b	b	b	b	a	a	b	a
8	3B	IWB29116	83.865	b	a		b	b	a	b	a	a	a	a	b	b	b	b	a	a	b	b	a	a	b	a	a	a	a	a	b	b	b	b	a	a	a	a	b	b	b	b	b	b	b	a	a	b	a
8	3B	IWB6460	84.308	b	a		b	b	a	b	a	a	a	a	b	b	b	b	a	a	b	b	a	a	b	a	a	a	a	a	b	b	b	b	a	a	a	a	b	b	b	b	b	b	b	a	a	a	a
8	3B	IWB6294	85.206	b	a		b	b	a	b	b	a	a	a	b	b	b	b	a	a	b	b	a	a	b	a	a	a	a	a	b	b	b	b	a	a	a	a	b	b	b	b	b	b	b	a	a	a	a
8	3B	IWB80179	85.206	b	a		b	b	a	b	b	a	a	a	b	b	b	b	a	a	b	b	a	a	b	a	a	a	a	a	b	b	b	b	a	a	a	a	b	b	b	b	b	b	b	a	a	a	a
8	3B	IWB29048	85.649	b	a		b	b	a	b	a	a	a	a	b	b	b	b	a	a	b	b	a	a	b	a	a	a	a	a	b	b	b	b	a	a	a	a	b	b	b	b	b	b	b	a	a	a	a
8	3B	IWB6894	86.522	b	a		b	b	a	b	a	a	a	a	b	b	b	b	a	a	b	b	a	a	b	a	a	a	a	a	b	b	b	b	a	a	a	a	b	b	b	b	b	b	b	a	a	b	a
8	3B	IWB6813	86.546	b	a		b	b	a	b	a	a	a	a	b	b	b	-	a	a	b	b	a	a	b	a	a	a	a	a	b	b	b	-	a	a	a	a	b	b	b	b	b	b	b	a	a	b	a
8	3B	IWB3459	87.013	b	a		b	b	a	b	a	a	a	a	b	b	b	b	a	a	a	b	a	a	b	a	a	a	a	a	b	b	b	b	a	a	a	a	b	b	b	b	b	b	b	a	a	b	a
8	3B	IWB9544	87.015	b	a		b	b	a	b	a	a	a	a	b	b	b	b	a	a	a	b	a	a	b	a	a	a	a	a	b	b	b	b	a	a	a	a	b	b	b	b	b	b	b	a	a	b	a
8	3B	IWB3631	88.051	b	a		b	b	a	b	a	a	a	a	b	b	b	b	a	a	a	b	-	a	b	a	a	a	a	a	b	b	b	b	a	a	a	b	b	b	b	b	b	b	b	a	a	b	a
8	3B	IWB22718	88.119	b	a		b	b	a	b	a	a	a	a	b	b	b	b	a	a	a	b	h	a	b	a	a	a	a	a	b	b	b	b	a	a	a	b	b	b	b	b	b	b	b	a	a	b	a
8	3B	IWB25874	88.119	b	a		b	b	a	b	a	a	a	a	b	b	b	b	a	a	a	b	h	a	b	a	a	a	a	a	b	b	b	b	a	a	a	b	b	b	b	b	b	b	b	a	a	b	a
8	3B	IWB8418	88.358	b	a		b	b	a	b	a	a	a	a	b	b	b	b	a	a	a	b	-	a	b	a	a	a	a	a	b	b	b	b	a	a	a	b	b	b	b	b	b	b	b	a	a	b	a
8	3B	IWB76242	88.668	b	a		b	b	a	b	a	a	a	a	b	b	b	b	a	a	a	b	-	a	b	-	a	a	a	a	b	b	b	b	a	a	a	b	b	b	b	b	b	b	b	a	a	b	a
8	3B	IWB39644	89.467	b	a		b	b	a	b	a	a	a	a	b	b	b	b	a	a	a	b	a	a	b	a	a	a	a	a	b	b	b	b	a	a	a	a	b	b	b	b	b	b	b	a	a	b	a
8	3B	IWB35398	89.568	b	a		b	b	a	b	a	a	a	a	b	b	b	b	a	a	a	b	a	a	b	a	a	a	a	a	b	b	b	b	a	a	a	a	b	b	b	b	b	b	b	a	-	b	a
8	3B	IWB6436	89.687	b	a		b	b	a	b	a	a	a	a	b	b	b	b	a	a	a	b	a	a	b	a	a	a	a	a	b	b	b	b	a	a	a	a	b	b	b	b	b	b	b	a	a	b	a
8	3B	IWB52839	90.13	b	a		b	b	a	b	a	a	a	a	b	b	b	b	a	a	b	b	a	a	b	a	a	a	a	a	b	b	b	b	a	a	a	a	b	b	b	b	b	b	b	a	a	b	a
8	3B	IWB35096	90.777	b	a		b	b	a	b	a	a	a	a	b	b	b	b	a	a	b	b	-	a	b	a	a	a	a	a	b	b	b	b	a	a	a	b	b	b	b	b	b	b	b	a	a	b	a
8	3B	IWB76241	91.416	b	a		b	b	a	b	a	a	a	a	b	b	b	b	a	a	a	b	-	a	b	a	a	a	a	a	b	b	b	b	a	a	a	b	b	b	b	b	b	b	b	a	a	b	a
8	3B	IWB4981	91.918	b	a		b	b	a	b	a	a	a	a	b	b	b	b	a	a	a	b	a	a	b	a	a	a	a	a	b	b	b	b	a	a	a	b	b	b	b	b	b	b	b	a	a	b	a
8	3B	IWB11650	92.816	b	a		b	b	a	b	a	a	a	a	b	b	b	b	a	a	a	b	a	a	b	a	a	a	a	a	b	b	b	b	a	a	a	b	b	b	b	a	b	b	b	a	a	b	a
8	3B	IWB51826	92.818	b	a		b	b	a	b	a	a	a	a	b	b	b	b	a	a	a	b	a	a	b	a	a	a	a	a	b	b	b	b	a	a	a	b	b	b	b	a	b	b	b	a	a	b	a
8	3B	IWB6289	93.241	b	a		b	b	a	b	a	a	a	a	b	b	b	b	a	a	a	b	-	a	b	a	a	a	a	a	b	b	b	b	a	a	a	b	b	b	b	-	b	b	b	a	a	b	a
8	3B	IWB44919	93.716	b	a		b	b	a	b	a	a	a	a	b	b	b	b	a	a	a	b	h	a	b	a	a	a	a	a	b	b	b	b	a	a	a	b	b	b	b	h	b	b	b	a	a	b	a
8	3B	IWB2481	93.716	b	a		b	b	a	b	a	a	a	a	b	b	b	b	a	a	a	b	h	a	b	a	a	a	a	a	b	b	b	b	a	a	a	b	b	b	b	h	b	b	b	a	a	b	a
8	3B	IWB25180	94.367	b	a		b	b	a	b	a	a	a	a	b	b	b	b	a	a	a	b	-	a	b	a	a	a	a	a	b	b	b	b	a	a	a	b	b	b	b	-	b	b	b	a	a	b	a
8	3B	IWB13605	94.432	b	a		b	b	a	b	a	a	a	a	b	b	b	b	a	a	a	b	-	a	b	a	a	a	a	a	b	b	b	b	a	a	a	b	b	b	b	-	b	b	b	a	a	b	a
8	3B	IWB46745	94.484	b	a		b	b	a	b	a	a	a	a	b	b	b	b	a	a	a	b	b	-	b	a	a	a	a	a	b	b	b	b	a	a	a	b	b	b	b	-	b	b	b	a	a	b	a
8	3B	IWB6331	94.493	b	a		b	b	a	b	a	a	a	a	b	b	b	b	a	a	a	b	-	a	b	a	a	a	a	a	b	b	b	b	a	a	a	b	b	b	b	-	b	b	b	a	a	b	a
8	3B	IWB65877	95.055	b	a		b	b	a	b	a	a	a	a	b	b	b	b	a	a	a	b	b	a	b	b	a	a	a	a	b	b	b	b	a	a	a	b	b	b	b	b	b	b	b	a	a	b	a
8	3B	IWB66203	95.498	b	a		b	b	a	b	a	a	a	a	b	b	b	b	a	a	a	b	b	a	b	a	a	a	a	a	b	b	b	b	a	a	a	b	b	b	b	b	b	b	b	a	a	b	a
8	3B	IWB26991	98.337	b	a		b	b	a	b	a	a	a	a	b	b	b	b	a	a	a	b	b	a	b	a	a	b	a	a	b	b	b	b	a	a	a	b	b	b	b	b	b	b	b	a	a	b	a
8	3B	IWB40631	98.337	b	a		b	b	a	b	a	a	a	a	b	b	b	b	a	a	a	b	b	a	b	a	a	b	a	a	b	b	b	b	a	a	a	b	b	b	b	b	b	b	b	a	a	b	a
8	3B	IWB34980	98.381	b	a		b	b	a	b	a	a	a	a	b	b	b	b	a	a	-	b	b	a	b	a	a	b	a	a	b	b	b	b	a	a	a	b	b	b	b	b	b	b	b	a	a	b	a
8	3B	IWB62875	98.644	b	a		b	b	a	b	a	a	a	a	b	b	b	b	a	a	-	b	-	a	b	a	a	b	a	a	b	b	b	b	a	a	a	b	b	b	b	-	b	b	b	a	a	b	a
8	3B	IWB5665	98.986	b	a		b	b	a	b	a	a	a	a	b	b	b	b	a	a	b	b	b	a	b	a	a	b	a	a	b	b	b	b	a	a	a	b	b	b	b	b	b	b	b	a	a	b	a
8	3B	IWB14070	99.352	b	a		b	b	a	b	a	a	a	a	b	b	b	b	a	a	b	b	-	a	b	a	a	b	a	a	b	b	b	b	a	a	a	b	b	b	b	-	b	b	b	a	a	b	a
8	3B	IWB55272	99.682	b	a		b	b	a	b	a	a	a	a	b	b	b	b	a	a	b	b	h	a	b	a	a	b	a	a	b	b	b	b	a	a	a	b	b	b	b	h	b	b	b	a	a	b	a
8	3B	IWB7733	99.682	b	a		b	b	a	b	a	a	a	a	b	b	b	b	a	a	b	b	h	a	b	a	a	b	a	a	b	b	b	b	a	a	a	b	b	b	b	h	b	b	b	a	a	b	a
8	3B	IWB4141	100.125	b	a		b	b	a	b	a	a	a	a	b	b	b	b	a	a	a	b	h	a	b	a	a	b	a	a	b	b	b	b	a	a	a	b	b	b	b	h	b	b	b	a	a	b	a
8	3B	IWB4909	100.217	b	a		b	b	a	b	a	a	a	a	b	b	b	b	a	a	a	b	-	a	b	a	a	b	a	a	b	b	b	b	a	a	a	b	b	b	b	-	b	b	b	a	a	b	a
8	3B	IWB35034	100.345	b	a		b	b	a	b	a	a	a	a	b	b	b	b	a	a	a	b	-	a	b	a	a	b	a	a	b	b	b	b	a	a	a	b	b	b	b	-	b	b	b	a	a	b	a
8	3B	IWB55764	100.578	b	a		b	b	a	b	a	a	a	a	b	b	b	b	a	a	a	b	-	a	b	a	a	b	a	a	b	b	b	b	a	a	a	b	b	b	b	-	b	b	b	a	a	b	a
8	3B	IWB15024	100.786	b	a		b	b	a	b	a	a	a	a	b	b	b	b	a	a	a	b	-	a	b	a	a	b	a	a	b	b	b	b	a	a	a	b	b	b	b	-	b	b	b	a	a	b	a
8	3B	IWB5065	101.453	b	a		b	b	a	b	a	a	a	a	b	b	b	b	a	a	a	b	-	a	b	a	a	b	a	a	b	b	b	b	a	a	a	b	b	b	b	-	b	b	b	a	a	b	a
8	3B	IWB8546	101.455	b	a		b	b	a	b	a	a	a	a	b	b	b	b	a	a	a	b	h	a	b	a	a	b	a	a	b	b	b	b	a	a	a	b	b	b	b	h	b	b	b	a	a	b	a
8	3B	IWB968	101.898	b	a		b	b	a	b	a	a	a	a	b	b	b	b	a	a	a	b	h	a	b	a	a	b	a	a	b	b	b	b	a	a	a	b	b	b	b	h	b	b	b	a	a	b	a
8	3B	IWB967	101.899	b	a		b	b	a	b	a	a	a	a	b	b	b	b	a	a	a	b	-	a	b	a	a	b	a	a	b	b	b	b	a	a	a	b	b	b	b	-	b	b	b	a	a	b	a
8	3B	IWB45079	103.654	b	a		b	b	a	b	a	a	a	a	b	b	b	b	a	a	b	b	-	a	b	a	a	b	a	a	b	b	b	b	a	a	a	b	b	b	b	-	b	b	b	a	a	b	a
8	3B	IWB35493	104.779	b	a		b	b	a	b	a	a	a	a	b	b	a	b	a	a	b	b	-	a	b	a	a	b	a	a	b	b	b	b	a	a	a	b	b	b	b	-	b	b	b	a	a	b	a
8	3B	IWB81502	105.329	b	a		b	b	b	b	a	a	a	a	b	b	a	b	a	a	b	b	a	a	b	a	a	b	a	a	b	b	b	b	a	a	a	b	b	b	b	a	b	b	b	a	a	b	a
8	3B	IWB35272	107.403	b	a		b	b	b	b	a	a	a	a	b	b	a	b	a	a	b	b	h	a	b	a	a	b	a	a	b	b	b	b	a	a	a	b	b	b	b	h	b	b	b	a	a	b	a
8	3B	IWB59103	107.455	b	a		b	b	b	b	a	a	a	a	b	b	a	b	a	a	b	b	-	a	b	a	a	b	a	a	b	b	b	b	a	a	a	b	b	b	b	-	b	b	b	a	a	b	a
8	3B	IWB31432	108.318	b	a		b	b	b	b	a	a	a	a	b	b	a	b	a	a	b	b	a	a	b	a	a	b	a	a	b	b	b	b	a	a	a	b	b	b	b	a	b	b	b	a	a	b	a
8	3B	IWB44593	109.682	b	a		b	b	b	b	a	a	a	a	b	b	a	b	a	a	a	b	a	a	b	a	a	b	a	a	b	b	b	b	a	a	a	b	b	b	b	a	b	b	b	a	a	b	a
8	3B	IWB7553	116.485	b	a		b	b	b	b	a	b	a	a	b	a	a	b	a	a	b	b	a	a	b	a	a	b	a	a	b	b	b	b	a	a	a	b	b	b	b	a	b	a	b	a	b	b	a
8	3B	IWB11027	117.383	b	a		b	b	b	b	a	b	a	a	b	a	a	b	a	a	a	b	a	a	b	a	a	b	a	a	b	b	b	b	a	a	a	b	b	b	b	a	b	a	b	a	b	b	a
8	3B	IWB20226	119.228	b	a		b	b	b	b	a	b	a	a	b	a	a	b	a	a	-	b	a	a	b	a	a	b	a	a	b	b	b	b	a	a	a	b	b	b	b	a	b	a	b	a	b	a	b
8	3B	IWB46996	125.416	b	a		b	a	b	b	b	b	a	a	b	b	a	b	a	a	a	b	h	a	b	a	a	b	a	a	b	b	b	b	b	a	a	b	b	b	b	b	b	a	b	a	b	a	b
8	3B	IWB39502	125.859	b	a		b	a	b	b	b	b	a	a	b	b	a	b	a	a	b	b	h	a	b	a	a	b	a	a	b	b	b	b	b	a	a	b	b	b	b	b	b	a	b	a	b	a	b
8	3B	IWB58297	125.859	b	a		b	a	b	b	b	b	a	a	b	b	a	b	a	a	b	b	h	a	b	a	a	b	a	a	b	b	b	b	b	a	a	b	b	b	b	b	b	a	b	a	b	a	b
8	3B	IWB72037	126.528	b	a		b	a	b	b	b	b	a	a	b	b	a	b	a	a	a	b	h	a	b	a	a	b	a	a	b	b	b	b	b	a	a	b	b	-	b	b	b	a	b	a	b	a	b
8	3B	IWB11875	129.367	b	a		b	a	a	b	b	b	a	a	b	b	a	a	a	a	a	b	h	a	b	a	a	b	a	a	b	b	b	b	b	a	a	b	b	b	b	b	b	a	b	a	b	b	b
8	3B	IWB7178	132.727	b	a		b	a	a	b	b	b	a	a	b	b	a	a	a	a	b	b	h	a	b	a	a	b	a	a	b	b	b	b	b	a	a	b	b	b	a	b	b	a	b	a	b	b	b
8	3B	IWB11679	133.17	b	a		b	a	a	b	b	b	a	a	b	b	a	a	a	a	b	b	h	a	b	a	a	b	a	a	b	b	b	b	b	a	a	b	b	b	a	b	b	a	b	b	b	b	b
8	3B	IWB3100	133.17	b	a		b	a	a	b	b	b	a	a	b	b	a	a	a	a	b	b	-	a	b	a	a	b	a	a	b	b	b	b	b	a	a	b	b	b	a	b	b	a	b	b	b	b	b
8	3B	IWB54260	133.17	b	a		b	a	a	b	b	b	a	a	b	b	a	a	a	a	b	b	h	-	b	a	a	b	a	a	b	b	b	b	b	a	a	b	b	b	a	b	b	a	b	b	b	b	b
8	3B	IWB23227	133.614	b	a		b	a	a	b	b	b	a	a	b	b	a	a	a	a	b	b	h	a	b	a	a	b	a	a	b	b	b	b	b	a	a	b	b	b	a	b	b	a	b	b	b	b	b
8	3B	IWB7020	134.057	b	a		b	a	a	b	b	b	a	a	b	b	a	a	a	a	b	b	h	a	b	a	a	b	a	a	b	b	b	b	b	a	a	b	b	b	a	b	b	a	b	b	b	b	b
8	3B	IWB20034	135.059	b	a		b	a	a	b	b	b	a	a	b	b	a	a	a	a	b	b	-	a	b	a	a	b	a	a	b	b	b	b	b	a	a	b	b	b	a	b	b	a	b	b	b	b	b
8	3B	IWB20033	135.107	b	a		b	a	a	b	b	b	a	a	b	b	a	a	a	a	b	b	a	a	b	a	a	b	a	a	b	b	b	b	b	a	a	b	b	b	a	b	b	a	b	b	b	b	b
8	3B	IWB53106	135.629	b	a		b	a	a	b	b	b	a	a	b	b	a	a	a	a	b	b	a	a	b	a	a	b	a	a	b	b	b	b	b	a	a	b	b	b	a	b	b	a	b	b	b	b	b
8	3B	IWB35497	144.414	b	a		b	a	a	b	a	b	a	a	b	b	a	a	a	a	b	b	a	a	b	b	a	b	a	b	b	b	b	b	b	a	a	b	b	b	a	b	b	a	b	b	b	a	b
8	3B	IWB25238	144.862	b	a		b	a	a	b	a	b	a	a	b	b	a	a	a	a	a	b	a	a	b	b	a	b	a	b	b	b	b	b	b	a	a	b	b	b	a	b	b	a	b	b	b	a	b
8	3B	IWB47070	145.305	b	a		b	a	a	b	a	b	a	a	b	b	a	a	a	a	b	b	-	a	b	b	a	b	a	b	b	b	b	b	b	a	a	b	b	b	a	b	b	a	b	b	b	a	b
8	3B	IWB25241	145.305	b	a		b	a	a	b	a	b	a	a	b	b	a	a	a	a	b	b	a	a	b	b	a	b	a	b	b	b	b	b	b	a	a	b	b	b	a	b	b	a	b	b	b	a	b
8	3B	IWB13058	146.67	b	a		b	a	a	a	-	b	a	a	b	b	a	a	a	a	b	b	-	a	b	b	a	b	a	b	b	b	b	b	b	a	a	b	b	b	a	b	b	a	b	b	b	a	b
8	3B	IWB1640	146.67	b	a		b	a	a	a	a	b	a	a	b	b	a	a	a	a	b	b	a	a	b	b	a	b	a	b	b	b	b	b	b	a	a	b	b	b	a	b	b	a	b	b	b	a	b
8	3B	IWB37810	147.113	b	a		b	a	a	a	a	b	a	a	b	b	a	a	a	a	b	b	a	a	b	b	a	b	a	b	b	b	b	b	b	a	a	a	b	b	a	b	b	a	b	b	b	a	b
8	3B	IWB58246	147.533	b	a		b	a	a	a	-	b	a	a	b	b	a	a	a	a	b	b	-	a	b	b	a	b	a	b	b	b	b	b	b	a	a	a	b	b	-	b	b	a	b	b	b	a	b
8	3B	IWB27956	148.009	b	a		b	a	a	a	h	b	a	a	b	b	a	a	a	a	b	b	h	a	b	b	a	b	a	b	b	b	b	b	b	a	a	a	b	b	a	b	b	a	b	b	b	a	b
8	3B	IWB56482	148.452	b	a		b	a	a	a	h	b	a	a	b	b	a	a	a	a	a	b	h	a	b	b	a	b	a	b	b	b	b	b	b	a	a	a	b	b	a	b	b	a	b	b	b	a	b
8	3B	IWB24723	148.617	b	a		b	a	a	a	-	b	a	a	b	b	a	a	a	a	a	b	-	a	b	b	a	b	a	b	b	b	b	b	b	a	a	a	b	b	a	b	b	a	b	b	b	a	b
8	3B	IWB57605	148.785	b	a		b	a	a	a	-	b	-	a	b	b	a	a	a	a	a	b	a	a	b	b	a	b	a	b	b	b	b	b	b	a	a	a	b	b	a	b	b	a	b	b	b	a	b
8	3B	IWB27456	149.51	b	a		b	a	a	a	-	b	a	a	b	b	a	a	a	a	-	b	-	a	b	b	a	b	a	b	b	b	b	b	b	a	a	a	b	b	a	b	b	a	b	b	b	a	b
8	3B	IWB51540	150.181	b	a		b	a	a	a	b	b	a	a	b	b	a	a	a	a	b	b	b	a	b	b	a	b	a	b	b	b	b	b	b	a	a	a	b	b	a	b	b	a	b	b	b	a	b
8	3B	IWB1819	150.595	b	a		b	a	a	a	-	b	a	a	b	b	a	a	a	a	b	b	-	a	b	b	a	b	a	b	b	b	b	b	b	a	a	a	b	b	a	b	b	a	b	b	b	a	b
8	3B	IWB76454	151.14	b	a		b	a	a	a	a	b	a	a	b	b	a	a	a	a	b	b	b	a	b	b	a	b	a	b	b	b	b	b	b	a	a	a	b	b	a	b	b	a	b	b	b	a	b
8	3B	IWB51747	151.365	b	a		b	a	a	a	-	b	a	a	b	b	a	a	a	a	b	b	b	a	b	b	a	b	a	b	b	b	b	b	b	a	a	a	b	b	a	b	b	a	b	b	b	a	b
8	3B	IWB6874	151.581	b	a		b	a	a	a	b	b	a	a	b	b	a	a	a	a	b	b	b	a	b	b	a	b	a	b	b	b	b	b	b	a	a	a	b	b	a	b	b	a	b	b	b	a	b
8	3B	IWB76348	152.024	b	a		b	a	a	a	b	b	a	a	b	b	a	a	a	a	a	b	b	a	b	b	a	b	a	b	b	b	b	b	b	a	a	a	b	b	a	b	b	a	b	b	b	a	b
8	3B	IWB43908	153.589	b	a		b	a	a	a	-	b	a	a	b	b	-	a	a	a	a	b	-	a	b	b	a	b	a	b	b	b	b	b	b	a	a	a	b	b	a	b	b	a	b	b	b	a	b
8	3B	IWB2844	155.462	b	a		b	a	a	a	-	b	a	a	b	b	b	a	a	a	a	b	-	a	b	b	a	b	a	b	b	b	b	b	b	a	a	a	b	b	a	b	b	a	b	b	b	b	b
8	3B	IWB51094	155.953	b	a		b	a	a	a	-	b	a	a	b	b	b	a	a	a	b	b	-	a	b	b	a	b	a	b	b	b	b	b	b	a	a	a	b	b	a	b	b	a	b	b	b	b	b
8	3B	IWB79026	158	b	a		b	a	a	a	-	b	a	a	b	b	b	a	a	a	a	b	-	-	b	b	a	b	a	b	a	b	b	b	b	a	a	a	b	b	a	b	b	a	b	b	b	b	b
8	3B	IWB39922	158	b	a		b	a	a	a	-	b	a	a	b	b	b	a	a	a	a	b	-	a	b	b	a	b	a	b	a	b	b	b	b	a	a	a	b	b	a	b	b	a	b	b	b	b	b
8	3B	IWB71427	158.898	b	a		b	a	a	a	b	b	a	a	b	b	b	a	a	a	b	b	-	a	b	b	a	b	a	b	a	b	b	b	b	a	a	a	b	b	a	b	b	a	b	b	b	b	b
8	3B	IWB8243	158.898	b	a		b	a	a	a	b	b	a	a	b	b	b	a	a	a	b	b	-	a	b	b	a	b	a	b	a	b	b	b	b	a	a	a	b	b	a	b	b	a	b	b	b	b	b
8	3B	IWB13376	158.898	b	a		b	a	a	a	-	b	a	a	b	b	b	a	a	a	b	b	-	a	b	b	a	b	a	b	a	b	b	b	b	a	a	a	b	b	a	b	b	a	b	b	b	b	b
8	3B	IWB27363	159.796	b	a		b	a	a	a	-	b	a	a	b	b	b	a	a	a	b	b	-	a	b	b	a	b	a	b	a	b	b	b	b	a	a	a	b	b	a	b	b	a	b	b	a	b	b
8	3B	IWB23126	160.242	b	a		b	a	a	a	-	b	a	a	b	b	b	a	a	a	b	b	b	a	b	b	a	b	a	b	a	b	b	b	b	a	a	a	b	b	a	b	a	a	b	b	a	b	b
8	3B	IWB65504	160.687	b	a		b	a	a	a	b	b	a	a	b	b	b	a	a	a	b	b	b	a	b	b	a	b	a	b	a	b	b	b	b	a	a	a	b	b	a	b	a	a	b	b	a	a	b
8	3B	IWB54403	161.585	b	a		b	a	a	a	h	b	a	a	b	b	b	a	a	a	b	b	b	a	b	b	a	b	a	b	a	b	b	b	b	a	a	a	b	b	a	b	a	a	b	b	a	a	b
8	3B	IWB9158	162.087	b	a		b	a	a	a	-	b	a	a	b	b	b	a	a	a	b	b	b	a	b	b	a	b	a	b	a	b	b	b	b	a	a	a	b	b	a	b	a	a	b	b	a	a	b
8	3B	IWB43428	162.479	b	a		b	a	a	a	a	b	a	a	b	b	b	a	a	a	b	b	b	a	b	b	a	b	a	b	a	b	b	b	b	a	a	a	b	b	a	b	a	a	b	b	a	a	b
8	3B	IWB23681	162.922	b	a		b	a	a	a	a	b	a	a	b	b	b	a	a	a	a	b	b	a	b	b	a	b	a	b	a	b	b	b	b	a	a	a	b	b	a	b	a	a	b	b	a	a	b
9	3D	IWB7769	0	b	a		b	a	a	b	a	a	a	a	b	b	a	a	b	b	a	a	a	b	a	b	b	b	a	b	a	a	a	a	a	a	b	a	b	b	b	b	a	b	b	b	a	a	b
9	3D	IWB3769	0.126	b	a		b	a	a	b	a	a	a	a	b	b	a	a	b	b	a	a	a	b	a	b	b	b	a	b	a	a	a	a	a	a	b	a	b	b	b	b	a	b	b	b	a	a	b
9	3D	IWB5027	0.222	b	a		b	a	a	b	a	a	a	a	b	b	a	a	b	b	a	a	a	b	a	b	b	b	a	b	a	a	a	a	a	a	b	a	b	b	b	b	a	b	b	b	a	a	b
9	3D	IWB29284	0.321	b	a		b	a	a	b	a	a	a	a	b	b	a	a	b	b	-	a	a	b	a	b	b	b	a	b	a	a	a	a	a	a	b	a	b	b	b	b	a	b	b	b	a	a	b
9	3D	IWB7555	0.441	b	a		b	a	a	b	a	a	a	a	b	b	a	a	b	b	a	a	a	b	a	b	b	b	a	b	a	a	a	a	a	a	b	a	b	b	b	b	a	b	b	b	a	a	b
9	3D	IWB77461	8.208	b	a		b	a	a	b	b	a	a	a	b	b	a	a	b	b	b	a	a	b	a	b	b	b	a	b	a	a	a	a	b	a	b	a	b	b	b	b	a	b	b	b	a	a	b
9	3D	IWB17317	8.208	b	a		b	a	a	b	b	a	a	a	b	b	a	a	b	b	b	a	a	b	a	b	b	b	a	b	a	a	a	a	b	a	b	a	b	b	b	b	a	b	b	b	a	a	b
9	3D	IWB8827	10.295	b	a		b	a	a	b	b	a	a	a	b	b	a	a	b	b	a	a	a	b	b	b	b	b	a	b	a	a	a	a	b	a	b	a	b	b	b	b	a	b	b	a	a	a	b
10	4A	IWB10748	0	b	a		a	b	a	a	a	b	a	a	b	a	b	b	b	a	a	a	a	b	b	b	a	b	b	a	b	b	a	a	b	a	a	a	b	b	b	b	b	a	b	b	a	h	b
10	4A	IWB3589	8.802	b	a		a	b	a	a	a	b	a	b	b	a	b	b	b	a	b	a	b	b	b	b	a	b	b	b	b	b	a	a	b	a	a	a	b	b	a	b	b	a	b	b	a	-	b
10	4A	IWB33074	11.486	b	a		a	b	a	a	a	b	a	b	b	a	b	b	b	a	a	a	b	b	b	b	a	b	b	b	b	b	a	a	b	a	a	a	b	a	a	b	b	a	b	b	a	a	b
10	4A	IWB21392	15.947	b	a		a	b	a	a	a	a	a	b	b	a	b	b	b	a	a	a	b	b	b	b	a	b	b	b	b	b	a	a	b	a	a	b	b	a	a	b	b	a	b	b	a	b	b
10	4A	IWB68921	16.391	b	a		a	b	a	a	a	a	a	b	b	a	b	b	b	a	a	a	b	b	b	b	a	b	b	b	b	b	a	a	b	a	a	b	b	a	a	b	b	a	b	b	a	b	b
10	4A	IWB8337	17.764	b	a		a	b	a	a	a	a	a	b	b	a	b	b	b	a	b	a	b	b	b	b	a	b	b	b	b	b	a	a	b	a	a	b	b	a	a	b	b	b	b	b	a	b	b
10	4A	IWB11749	27.126	b	a		-	-	a	b	a	a	b	b	b	a	b	a	b	a	a	a	b	b	b	b	a	b	b	b	a	b	a	a	a	a	a	b	b	a	a	b	a	b	b	b	a	b	b
10	4A	IWB6948	27.137	b	a		-	-	a	b	a	a	b	b	b	a	b	a	b	a	a	a	b	b	b	b	a	b	b	b	a	b	a	a	a	a	a	b	b	a	a	b	a	b	b	b	a	b	b
10	4A	IWB75368	28.588	b	a		h	h	a	b	a	a	b	b	b	a	b	a	b	a	a	a	b	b	b	b	a	b	b	b	a	b	a	a	a	a	a	b	b	a	a	b	a	b	b	b	a	b	b
10	4A	IWB80929	29.539	b	a		-	-	a	b	a	a	b	b	b	a	b	a	b	a	b	a	b	b	b	b	a	b	b	b	a	b	a	a	a	a	a	b	b	a	a	b	a	b	b	b	a	b	b
10	4A	IWB35626	30.488	b	a		-	-	a	b	a	a	b	b	b	a	b	a	b	a	b	a	b	b	b	b	b	b	b	b	a	b	a	a	a	a	a	b	b	a	a	b	a	b	b	b	a	b	b
10	4A	IWB77567	33.49	b	a		a	h	a	b	a	b	b	b	a	a	b	a	b	a	a	a	b	b	b	b	b	b	b	b	a	b	a	a	a	a	a	b	b	a	a	b	a	b	b	b	a	b	b
10	4A	IWB57099	37.929	b	a		a	h	a	b	a	b	b	b	a	a	b	a	b	a	h	a	b	b	b	b	b	b	b	b	a	b	b	a	h	a	a	a	b	a	a	b	a	b	b	b	a	b	b
10	4A	IWB46373	38.373	b	a		a	h	a	b	a	b	b	b	a	a	b	a	b	a	b	a	b	b	b	b	b	b	b	b	a	b	b	a	b	a	a	a	b	a	a	b	a	b	b	b	a	b	b
10	4A	IWB35445	38.503	b	a		a	-	a	b	a	b	b	b	a	a	b	a	b	a	b	a	b	b	b	b	b	b	b	b	a	b	b	a	b	a	a	a	b	a	a	b	a	b	b	b	a	b	b
10	4A	IWB6643	38.595	b	a		a	a	a	b	a	b	b	b	a	a	b	a	b	a	b	a	b	b	b	b	b	b	b	b	a	b	b	a	b	a	a	a	b	a	a	b	a	b	b	b	a	b	b
10	4A	IWB10378	42.751	b	a		a	a	a	b	a	b	b	b	a	a	b	a	b	a	b	b	b	b	b	a	b	b	b	b	a	b	b	a	b	a	a	a	b	a	a	b	a	b	b	b	a	a	b
10	4A	IWB9590	42.976	b	a		a	a	a	b	a	b	b	b	a	a	b	a	b	a	b	h	b	b	b	a	b	b	b	b	a	b	b	a	b	a	a	a	b	a	a	b	a	b	b	b	a	a	b
10	4A	IWB77906	51.446	b	a		a	a	a	b	a	b	b	b	a	a	b	a	b	b	b	a	b	a	b	b	b	b	b	b	a	b	a	a	b	a	a	a	b	a	a	a	a	b	b	b	a	a	b
10	4A	IWB32882	51.889	b	a		a	a	a	b	a	b	b	b	a	a	b	a	b	b	a	a	b	a	b	b	b	b	b	b	a	b	a	a	b	a	a	a	b	a	a	a	a	b	b	b	a	a	b
10	4A	IWB45543	52.422	b	a		a	a	a	b	a	b	b	b	a	a	b	a	b	b	b	a	b	a	b	b	b	b	b	b	a	b	a	a	b	a	a	a	b	a	a	a	a	b	b	b	a	a	b
10	4A	IWB45656	55.917	b	a		a	a	a	b	a	b	b	b	b	a	b	a	b	b	b	a	b	a	b	b	b	b	b	b	a	b	a	a	b	a	a	a	b	a	a	a	a	b	b	b	a	a	a
10	4A	IWB75590	56.378	b	a		a	a	a	b	a	b	b	b	b	a	b	a	b	b	b	a	b	a	b	b	b	b	b	b	a	b	a	a	b	a	a	a	b	a	a	a	a	b	b	b	a	a	a
10	4A	IWB20670	56.849	b	a		a	a	a	b	a	b	b	b	b	a	b	a	b	b	a	a	b	a	b	b	b	b	b	b	a	b	a	a	b	a	a	a	b	a	a	a	a	b	b	b	a	a	a
10	4A	IWB60250	56.858	b	a		a	a	a	b	a	b	b	b	b	a	b	a	b	b	a	a	b	a	b	b	b	b	b	b	a	b	a	a	b	a	a	a	b	a	a	a	a	b	b	b	a	a	a
10	4A	IWB2475	57.088	b	a		a	a	a	b	a	b	b	b	b	a	b	a	b	b	a	a	b	a	b	b	b	b	b	b	a	b	a	a	b	a	a	a	b	a	a	a	a	b	b	b	a	a	a
10	4A	IWB104	57.292	b	a		a	a	a	b	a	b	b	b	b	a	b	a	b	b	a	a	b	a	b	b	b	b	b	b	a	b	a	a	b	a	a	a	b	a	a	a	a	b	b	b	a	a	a
10	4A	IWB13065	57.292	b	a		a	a	a	b	a	b	b	b	b	a	b	a	b	b	a	a	b	a	b	b	b	b	b	b	a	b	a	a	b	a	a	a	b	a	a	a	a	b	b	b	a	a	a
10	4A	IWB29422	57.735	b	a		a	a	a	b	a	b	b	b	b	a	b	a	b	b	a	a	b	a	b	b	b	b	b	b	a	b	a	a	b	a	a	a	b	a	a	a	a	b	b	b	a	b	a
10	4A	IWB3150	57.744	b	a		a	a	a	b	a	b	b	b	b	a	b	a	b	b	a	a	b	a	b	b	b	b	b	b	a	b	a	a	b	a	a	a	b	a	a	a	a	b	b	b	a	b	a
10	4A	IWB59437	59.099	b	a		a	a	a	b	a	b	b	b	a	a	b	a	b	b	b	a	b	a	b	b	b	b	b	b	a	b	a	a	b	a	a	a	b	a	a	a	a	b	b	b	a	b	a
10	4A	IWB76038	59.218	b	a		a	a	a	b	a	b	b	b	a	a	b	a	b	b	b	a	b	a	b	b	b	b	b	b	a	b	a	a	b	a	a	a	b	a	a	a	a	b	b	b	a	b	a
10	4A	IWB47483	59.318	b	a		a	a	a	b	a	b	b	b	a	a	b	a	b	b	b	a	b	a	b	b	b	b	b	b	a	b	a	a	b	a	a	a	b	a	a	a	a	b	b	b	a	b	a
10	4A	IWB28444	59.437	b	a		a	a	a	b	a	b	b	b	a	a	b	a	b	b	b	a	b	a	b	b	b	b	b	b	a	b	a	a	b	a	a	a	b	a	a	a	a	b	b	b	a	b	a
10	4A	IWB34665	59.538	b	a		a	a	a	b	a	b	b	b	a	a	b	a	b	b	b	a	b	a	b	b	b	b	b	b	a	b	a	a	b	a	a	a	b	a	a	a	a	b	b	b	a	b	a
10	4A	IWB25984	60.202	b	a		a	a	a	b	a	b	b	b	a	a	b	a	b	b	b	a	b	b	b	b	b	b	b	b	a	b	a	a	b	a	a	a	b	a	a	a	a	b	b	b	a	b	a
10	4A	IWB81351	60.207	b	a		a	a	a	b	a	b	b	b	a	a	b	a	b	b	b	a	b	b	b	b	b	b	b	b	a	b	a	a	b	a	a	a	b	a	a	a	a	b	b	b	a	b	a
10	4A	IWB38110	60.65	b	a		a	a	a	b	a	b	b	b	a	a	b	a	b	b	b	a	b	b	b	b	b	b	b	b	a	b	a	a	b	a	a	a	b	a	a	a	a	b	b	b	a	b	a
10	4A	IWB65690	60.87	b	a		a	a	a	b	a	b	b	b	a	a	b	a	b	b	b	a	b	b	b	b	b	b	b	b	a	b	a	a	b	a	a	a	b	a	a	a	a	b	b	b	a	b	a
10	4A	IWB2155	61.111	b	a		a	a	a	b	a	b	b	b	a	a	b	a	b	b	b	a	b	b	b	b	b	b	b	b	a	b	a	a	b	a	a	a	b	a	a	a	a	b	b	b	a	b	a
10	4A	IWB5392	61.311	b	a		a	a	a	b	a	b	b	b	a	a	b	a	b	b	b	a	b	b	b	b	b	b	b	b	a	b	a	a	b	a	a	a	b	a	a	a	a	b	b	b	a	b	a
10	4A	IWB38472	61.754	b	a		a	a	a	b	a	b	b	b	a	a	b	a	b	b	b	a	b	b	b	b	b	b	b	b	a	b	a	a	b	a	a	a	b	a	a	a	a	b	b	b	a	b	a
10	4A	IWB3065	61.89	b	a		a	a	a	b	a	b	b	b	a	a	b	a	b	b	b	a	b	b	b	b	b	b	b	b	a	b	a	a	b	a	a	a	b	a	a	a	a	b	b	b	a	b	a
10	4A	IWB34799	61.974	b	a		a	a	a	b	a	b	b	b	a	a	b	a	b	b	b	a	b	b	b	b	b	b	b	b	a	b	a	a	b	a	a	a	b	a	a	a	a	b	b	b	a	b	a
10	4A	IWB80418	62.076	b	a		a	a	a	b	a	b	b	b	a	a	b	a	b	b	b	a	b	b	b	b	b	b	b	b	a	b	a	a	b	a	a	a	b	a	a	a	a	b	b	b	a	b	a
10	4A	IWB48148	62.194	b	a		a	a	a	b	a	b	b	b	a	a	b	a	b	b	-	a	b	b	b	b	b	b	b	b	a	b	a	a	b	a	a	a	b	a	a	a	a	b	b	b	a	b	a
10	4A	IWB32815	62.637	b	a		a	a	a	b	a	b	b	b	a	a	b	a	b	b	b	a	b	b	b	b	b	b	b	b	a	b	a	a	b	a	a	a	b	a	a	a	a	b	b	b	a	b	a
10	4A	IWB23251	62.73	b	a		a	a	a	b	a	b	b	b	a	a	b	a	b	b	b	a	b	b	b	b	b	b	b	b	a	b	a	a	b	a	a	a	b	a	a	a	a	b	b	b	a	b	a
10	4A	IWB35538	62.857	b	a		a	a	a	b	a	b	b	b	a	a	b	a	b	b	b	a	b	b	b	b	b	b	b	b	a	b	a	a	b	a	a	a	b	a	a	a	a	b	b	b	a	b	a
10	4A	IWB32817	63.077	b	a		a	a	a	b	a	b	b	b	a	a	b	a	b	b	b	a	b	b	b	b	b	b	b	b	a	b	a	a	b	a	a	a	b	a	a	a	a	b	b	b	a	b	a
10	4A	IWB78703	63.52	b	a		a	a	a	b	a	b	b	b	a	a	b	a	b	b	a	a	b	b	b	b	b	b	b	b	a	b	a	a	b	a	a	a	b	a	a	a	a	b	b	b	a	b	a
10	4A	IWB81510	63.964	b	a		a	a	a	b	a	b	b	b	a	a	b	a	b	b	a	a	b	b	b	b	b	b	b	b	a	b	a	a	b	a	a	a	b	a	a	a	a	b	b	b	a	b	a
10	4A	IWB53229	63.975	b	a		a	a	a	b	a	b	b	b	a	a	b	a	b	b	a	a	b	b	b	b	b	b	b	b	a	b	a	a	b	a	a	a	b	a	a	a	a	b	b	b	a	b	a
10	4A	IWB78537	65.325	b	a		a	a	a	b	a	b	b	b	a	a	b	a	b	b	a	a	b	b	b	b	b	b	b	b	a	b	a	a	b	a	a	a	b	a	a	a	a	b	b	b	a	b	a
10	4A	IWB79553	65.327	b	a		a	a	a	b	a	b	b	b	a	a	b	a	b	b	a	a	b	b	b	b	b	b	b	b	a	b	a	a	b	a	a	a	b	a	a	a	a	b	b	b	a	b	a
10	4A	IWB31311	66.691	b	a		a	a	a	b	a	b	b	b	a	a	b	a	b	b	a	a	b	b	b	b	b	b	b	b	a	b	a	a	b	a	a	a	b	a	a	a	a	b	b	b	a	b	a
10	4A	IWB20212	67.134	b	a		a	a	a	b	a	b	b	b	a	a	b	a	b	b	a	a	b	b	a	b	b	b	b	b	a	b	a	a	b	a	a	a	b	a	a	a	a	b	b	b	a	b	a
10	4A	IWB58231	71.025	b	a		a	a	a	b	a	b	b	b	a	b	b	a	b	b	a	a	b	b	a	b	b	a	a	b	a	b	a	a	b	a	a	a	b	a	a	a	a	b	b	b	b	b	a
10	4A	IWB485	71.694	b	a		a	a	a	b	a	b	b	b	a	b	b	a	b	b	a	a	b	b	a	b	b	a	a	b	a	b	a	a	b	a	a	a	b	a	a	a	a	b	b	b	a	b	a
10	4A	IWB79255	73.296	b	a		a	a	a	b	a	b	b	b	a	b	b	a	b	b	a	a	b	b	a	b	b	a	a	b	a	b	a	a	b	a	a	b	b	a	a	a	a	b	b	b	a	b	a
10	4A	IWB4722	73.919	b	a		a	a	a	b	a	b	b	b	a	b	b	a	b	b	b	a	b	b	a	b	b	a	a	b	a	b	a	a	b	a	a	b	b	a	a	a	a	b	b	b	a	b	a
10	4A	IWB28208	74.565	b	a		a	a	a	b	a	b	b	b	a	b	b	a	b	b	b	a	b	b	a	b	b	a	a	b	a	b	a	a	b	a	a	b	b	a	a	a	a	b	b	b	a	b	a
10	4A	IWB79607	75.084	b	a		a	a	a	b	a	b	b	b	a	b	b	a	b	b	a	a	b	b	a	b	b	a	a	b	a	b	a	a	b	a	a	b	b	a	a	a	a	b	b	b	a	b	a
10	4A	IWB43361	75.527	b	a		a	a	a	b	a	b	b	b	a	b	b	a	b	b	a	a	b	b	a	b	b	a	a	b	a	b	a	a	b	a	a	b	b	a	a	a	a	b	b	b	a	b	a
10	4A	IWB851	75.977	b	a		a	a	a	b	a	b	b	b	a	b	b	a	b	b	a	a	b	b	a	b	b	a	a	b	a	b	a	a	b	a	a	b	b	a	a	a	a	b	b	b	a	b	a
10	4A	IWB21125	76.414	b	a		a	a	a	b	a	b	b	b	a	b	b	a	b	b	a	a	b	b	a	b	b	a	a	b	a	b	a	a	b	a	a	b	b	a	a	a	a	b	b	b	a	b	a
10	4A	IWB77971	76.474	b	a		a	a	a	b	a	b	b	b	a	b	b	a	b	b	a	a	b	b	a	b	b	a	a	b	a	b	a	a	b	a	a	b	b	a	a	a	a	b	b	b	a	b	a
10	4A	IWB20890	77.086	b	a		a	a	a	b	a	b	b	b	a	b	b	a	b	b	a	a	b	b	a	b	b	a	a	b	a	b	a	a	b	a	a	b	b	a	a	a	a	b	b	b	a	b	a
10	4A	IWB75667	77.529	b	a		a	a	a	b	a	b	b	b	a	b	b	a	b	b	b	a	b	b	a	b	b	a	a	b	a	b	a	a	b	a	a	b	b	a	a	a	a	b	b	b	a	b	a
10	4A	IWB12955	78.427	b	a		a	a	a	b	a	a	b	b	a	b	b	a	b	b	a	a	b	b	a	b	b	a	a	b	a	b	a	a	b	a	a	b	b	a	a	a	a	b	b	b	a	b	a
10	4A	IWB29546	78.87	b	a		a	a	a	b	a	a	b	b	a	b	b	a	b	a	a	a	b	b	a	b	b	a	a	b	a	b	a	a	b	a	a	b	b	a	a	a	a	b	b	b	a	b	a
10	4A	IWB25253	78.87	b	a		a	a	a	b	a	a	b	b	a	b	b	a	b	a	a	a	b	b	a	b	b	a	a	b	a	b	a	a	b	a	a	b	b	a	a	a	a	b	b	b	a	b	a
10	4A	IWB4910	81.455	b	a		a	a	a	b	a	a	b	b	a	b	b	a	b	a	a	a	b	b	a	b	b	a	a	b	a	b	a	a	b	a	a	a	b	a	a	a	a	b	b	b	a	b	a
10	4A	IWB80795	81.455	b	a		a	a	a	b	a	a	b	b	a	b	b	a	b	a	a	a	b	b	a	b	b	a	a	b	a	b	a	a	b	a	a	a	b	a	a	a	a	b	b	b	a	b	a
10	4A	IWB8287	82.406	b	a		a	a	a	b	a	a	b	b	a	b	b	a	b	a	b	a	b	b	a	b	b	a	a	b	a	b	a	a	b	a	a	a	b	a	a	a	a	b	b	b	a	b	a
10	4A	IWB6070	87.35	b	a		a	a	a	b	a	a	b	b	b	b	b	b	b	a	a	a	b	b	a	b	a	a	a	b	b	b	a	a	b	a	a	a	b	a	a	a	a	b	b	b	a	b	a
10	4A	IWB65970	87.35	b	a		a	a	a	b	a	a	b	b	b	b	b	b	b	a	a	a	b	b	a	b	a	a	a	b	b	b	a	a	b	a	a	a	b	a	a	a	a	b	b	b	a	b	a
10	4A	IWB43375	87.57	b	a		a	a	a	b	a	a	b	b	b	b	b	b	b	a	a	a	b	b	a	b	a	a	a	b	b	b	a	a	b	a	a	a	b	a	a	a	a	b	b	b	a	b	a
10	4A	IWB78389	87.58	b	a		a	a	a	b	a	a	b	b	b	b	b	b	b	a	a	a	b	b	a	b	a	a	a	b	b	b	a	a	b	a	a	a	b	a	a	a	a	b	b	b	a	b	a
10	4A	IWB36346	88.239	b	a		a	a	a	b	a	a	b	b	b	b	b	b	b	a	a	a	b	b	a	b	a	a	a	b	b	b	a	a	b	a	a	a	b	a	a	a	a	b	b	b	a	b	a
10	4A	IWB7283	94.423	b	a		a	a	a	b	a	a	b	b	a	b	b	b	b	a	b	a	b	b	a	b	a	b	a	b	b	b	b	a	b	a	a	a	b	a	a	a	a	b	b	b	b	b	a
10	4A	IWB21064	98.863	b	a		a	a	a	b	a	a	a	b	a	b	b	b	b	a	a	a	b	b	a	b	a	b	a	b	b	b	b	a	b	a	a	a	b	a	a	a	a	b	b	b	b	b	a
10	4A	IWB10587	99.306	b	a		a	a	a	b	a	a	a	b	a	b	b	b	b	a	a	a	b	b	a	b	a	b	a	b	b	b	b	a	b	a	a	a	b	a	a	a	b	b	b	b	b	b	a
10	4A	IWB40846	100.204	b	a		a	a	a	b	a	a	a	b	a	b	b	b	b	a	b	a	b	b	a	b	b	b	a	b	b	b	b	a	b	a	a	a	b	a	a	a	b	b	b	b	b	b	a
10	4A	IWB55175	102.046	b	a		a	a	a	b	a	a	a	a	a	b	b	b	b	a	a	a	b	b	a	b	b	b	a	b	b	b	b	a	b	a	a	a	b	a	a	a	b	a	b	b	b	b	a
10	4A	IWB36596	102.49	b	a		a	a	a	b	a	a	a	a	a	b	b	b	b	a	a	a	b	b	a	b	b	b	a	b	b	b	b	a	b	a	a	a	b	a	a	a	b	a	b	b	b	b	a
10	4A	IWB61650	108.083	b	a		a	a	a	b	a	a	a	a	a	a	b	b	b	a	b	a	b	b	a	a	b	b	a	b	b	b	b	a	b	a	b	a	a	a	a	a	b	a	a	b	b	b	b
10	4A	IWB306	110.928	b	a		a	a	a	b	a	a	a	a	a	a	b	b	b	a	b	a	b	b	a	a	b	b	a	b	b	b	b	a	b	a	b	a	a	a	a	a	a	a	a	b	b	b	b
10	4A	IWB39801	111.826	b	a		a	a	a	b	a	a	a	a	a	a	b	b	b	a	a	a	b	b	a	a	b	b	a	b	b	b	b	a	b	a	b	a	a	a	a	a	a	a	a	b	b	b	b
10	4A	IWB77381	113.668	b	a		a	b	a	b	a	a	a	a	a	a	b	b	b	a	a	b	b	a	a	a	b	b	a	b	b	b	b	a	b	a	b	a	a	a	a	a	a	a	a	b	b	b	b
10	4A	IWB24492	115.033	b	a		a	b	a	b	a	a	a	a	a	a	b	b	a	a	a	b	b	a	a	a	b	b	a	b	b	b	b	a	b	a	b	a	a	a	a	a	a	a	a	b	b	b	b
10	4A	IWB24962	122.473	b	a		a	b	a	b	a	a	a	a	a	a	b	b	a	a	b	b	b	a	a	a	b	b	b	b	b	b	b	a	b	a	b	a	a	b	a	h	a	a	a	b	b	b	b
10	4A	IWB79784	122.613	b	a		a	b	a	b	a	a	a	a	a	a	b	b	a	a	b	b	b	a	a	a	b	b	b	b	b	b	b	a	b	a	b	a	a	b	a	-	a	a	a	b	b	b	b
10	4A	IWB78562	122.703	b	a		a	b	a	b	a	a	a	a	a	a	b	b	a	a	b	b	b	a	a	a	b	b	b	b	b	b	b	a	b	a	b	a	a	b	a	-	a	a	a	b	b	b	b
10	4A	IWB12421	124.234	b	a		a	b	a	b	a	-	a	a	a	a	b	b	b	a	a	b	b	a	a	a	b	b	b	b	b	b	b	a	b	a	b	a	a	b	a	-	a	a	a	b	b	b	b
10	4A	IWB12388	125.222	b	a		a	b	a	b	a	-	a	a	a	a	b	b	b	a	b	b	b	b	a	a	b	b	b	b	b	b	b	a	b	a	b	a	a	b	a	-	a	a	a	b	b	b	b
10	4A	IWB54997	128.081	b	a		a	b	a	b	a	-	a	a	a	a	b	b	b	a	b	b	b	b	a	a	b	b	b	a	b	b	b	a	b	a	b	a	a	b	a	-	a	a	a	b	b	b	b
10	4A	IWB50293	130.324	b	a		b	b	a	b	a	-	a	a	a	a	b	b	b	a	a	b	b	b	a	a	b	b	b	a	b	b	b	a	b	a	b	a	a	b	a	-	a	a	a	b	b	b	b
10	4A	IWB9549	130.883	b	a		b	b	a	b	a	a	a	a	a	a	b	b	b	a	a	b	b	b	a	a	b	b	b	a	b	b	b	a	b	a	b	a	a	b	a	a	a	a	a	b	b	b	b
10	4A	IWB43191	131.615	b	a		b	b	a	b	a	-	a	a	a	a	b	b	b	a	a	b	b	b	a	a	b	b	b	a	b	b	b	a	b	a	b	a	a	b	a	-	a	a	a	b	b	b	b
10	4A	IWB47707	133.18	b	a		b	b	a	b	a	h	a	a	a	a	b	b	b	a	a	b	b	b	a	a	b	b	b	a	b	b	b	a	b	a	b	a	a	b	a	h	a	a	a	a	b	b	b
10	4A	IWB27643	134.452	b	a		b	b	a	b	a	-	a	a	a	a	b	b	b	a	a	b	b	b	a	a	b	b	b	a	b	b	b	a	b	a	b	a	a	b	a	-	a	a	a	a	b	b	b
10	4A	IWB70060	134.549	b	a		b	b	a	b	a	b	a	a	a	a	b	b	b	a	a	b	b	b	a	a	b	b	b	a	b	b	b	a	b	a	b	a	a	b	a	b	a	a	a	a	b	b	b
10	4A	IWB29438	141.989	b	a		b	b	a	h	a	a	a	a	a	a	b	a	b	a	a	b	b	b	a	a	b	b	b	a	a	b	a	a	a	a	b	a	a	b	a	a	a	a	a	a	b	b	b
10	4A	IWB87	147.575	b	a		b	b	a	a	a	a	a	a	a	a	b	b	b	a	a	b	b	a	a	a	b	b	b	a	b	a	a	a	a	a	b	a	a	h	a	a	a	a	a	a	b	b	b
10	4A	IWB45924	148.473	b	a		b	b	a	a	a	a	a	a	a	a	b	b	b	a	b	b	b	a	a	a	b	b	b	a	b	a	b	a	a	a	b	a	a	-	a	a	a	a	a	a	b	b	b
10	4A	IWB26429	148.916	b	a		b	b	a	a	a	a	a	a	a	a	b	b	b	a	a	b	b	a	a	a	b	b	b	a	b	a	b	a	a	a	b	a	a	h	a	a	a	a	a	a	b	b	b
10	4A	IWB68425	149.814	b	a		b	b	a	a	a	a	a	a	a	a	b	b	b	a	a	b	b	a	a	a	b	b	b	a	b	a	b	a	a	a	b	a	a	h	a	a	a	a	a	a	b	b	b
10	4A	IWB59159	150.257	b	a		b	b	a	a	a	a	a	a	a	a	b	b	b	a	a	b	b	a	a	a	b	b	b	a	b	a	b	a	a	a	b	a	a	-	a	a	a	a	a	a	b	b	b
10	4A	IWB12722	150.257	b	a		b	b	a	a	a	a	a	a	a	a	b	b	b	a	a	b	b	a	a	a	b	b	b	a	b	a	b	a	a	a	b	a	a	h	a	a	a	a	a	a	b	b	b
10	4A	IWB4308	150.257	b	a		b	b	a	a	a	a	a	a	a	a	b	b	b	a	a	b	b	a	a	a	b	b	b	a	b	a	b	a	a	a	b	a	a	-	a	a	a	a	a	a	b	b	b
10	4A	IWB1565	151.155	b	a		b	b	a	a	a	a	a	a	a	a	b	b	b	a	a	b	b	a	a	a	b	b	b	a	b	a	b	a	a	a	b	a	a	h	a	a	a	a	a	a	b	b	b
10	4A	IWB59450	151.155	b	a		b	b	a	a	a	a	a	a	a	a	b	b	b	a	a	b	b	a	a	a	b	b	b	a	b	a	b	a	a	a	b	a	a	-	a	a	a	a	a	a	b	b	b
10	4A	IWB22203	154.777	b	a		a	b	a	a	a	a	a	a	a	a	b	b	b	a	a	b	b	a	a	a	b	a	b	a	b	a	b	a	a	a	b	a	a	h	a	a	a	a	a	a	b	a	b
10	4A	IWB14501	155.22	b	a		a	b	a	a	a	a	a	a	a	a	b	b	b	a	a	b	b	a	a	a	b	a	b	a	b	a	b	a	a	a	b	a	a	h	a	a	a	a	a	a	b	a	b
10	4A	IWB75906	155.441	b	a		a	b	a	a	a	a	a	a	a	a	b	b	b	a	h	b	b	a	a	a	b	a	b	a	b	a	b	a	a	a	b	a	a	h	a	a	a	a	a	a	b	a	b
10	4A	IWB28330	155.884	b	a		a	b	a	a	a	a	a	a	a	a	b	b	b	a	a	b	b	a	a	a	b	a	b	a	b	a	b	a	a	a	b	a	a	h	a	a	a	a	a	a	b	a	b
10	4A	IWB26405	156.104	b	a		a	b	a	a	a	a	a	a	a	a	b	b	b	a	a	b	b	a	a	a	b	a	b	a	b	a	b	a	a	a	b	a	a	b	a	a	a	a	a	a	b	a	b
10	4A	IWB26480	156.769	b	a		b	b	a	a	a	a	a	a	a	a	b	b	b	a	a	b	b	a	a	a	b	a	b	a	b	a	b	a	a	a	b	a	a	-	a	a	a	a	a	a	b	a	b
10	4A	IWB74680	156.773	b	a		b	b	a	a	a	a	a	a	a	a	b	b	b	a	a	b	b	a	a	a	b	a	b	a	b	a	b	a	a	a	b	a	a	-	a	a	a	a	a	a	b	a	b
10	4A	IWB26481	156.773	b	a		b	b	a	a	a	a	a	a	a	a	b	b	b	a	a	b	b	a	a	a	b	a	b	a	b	a	b	a	a	a	b	a	a	h	a	a	a	a	a	a	b	a	b
10	4A	IWB9906	157.671	b	a		b	b	a	a	a	a	a	a	a	a	b	b	b	a	b	b	b	a	a	a	b	a	b	a	b	a	b	a	a	a	b	a	a	h	a	a	a	a	a	a	b	a	b
10	4A	IWB61756	158.356	b	a		b	b	a	a	a	a	a	a	a	a	b	b	b	a	b	b	b	a	a	a	b	a	b	a	b	a	a	a	a	a	b	a	a	b	a	a	a	a	a	a	b	a	b
11	4B	IWB80051	0	b	a		h	a	b	b	b	a	b	b	b	a	b	b	a	a	b	b	a	b	a	a	b	a	b	b	b	b	a	a	a	b	a	b	a	b	a	b	a	a	b	a	a	a	a
11	4B	IWB60835	1.13	b	a		b	a	b	b	b	a	b	b	b	a	b	b	a	a	b	b	a	b	a	a	b	a	b	b	b	b	a	a	a	b	a	b	a	b	a	a	a	a	b	a	a	a	a
11	4B	IWB33242	1.638	b	a		-	a	b	b	b	a	b	b	-	a	b	b	a	a	a	b	a	b	a	a	b	a	b	b	b	b	a	a	a	b	a	b	a	b	a	a	a	a	b	a	a	a	a
11	4B	IWB9614	4.403	b	a		b	a	b	b	b	a	b	b	b	a	b	b	a	a	a	b	a	b	a	a	b	a	b	a	b	b	a	a	a	b	a	b	a	b	a	a	a	a	b	a	a	a	a
11	4B	IWB6722	4.629	b	a		b	a	b	b	b	a	b	b	b	a	b	b	a	a	-	b	a	b	a	a	b	a	b	a	b	b	a	a	a	b	a	b	a	b	a	a	a	a	b	a	a	a	a
11	4B	IWB1319	4.843	b	a		b	a	b	b	b	a	b	b	b	a	b	b	a	a	b	b	a	b	a	a	b	a	b	a	b	b	a	a	a	b	a	b	a	b	a	a	a	a	b	a	a	a	a
11	4B	IWB22425	4.843	b	a		b	a	b	b	b	a	b	b	b	a	b	b	a	a	b	b	a	b	a	a	b	a	b	a	b	b	a	a	a	b	a	b	a	b	a	a	a	a	b	a	a	a	a
11	4B	IWB21870	5.051	b	a		-	a	b	b	b	a	b	b	b	a	b	b	a	a	-	b	a	b	a	a	b	a	b	a	b	b	a	a	a	b	a	b	a	b	a	a	a	a	b	a	a	a	a
11	4B	IWB9376	5.286	b	a		h	a	b	b	b	a	b	b	b	a	b	b	a	a	-	b	a	b	a	a	b	a	b	a	b	b	a	a	a	b	a	b	a	b	a	a	a	a	b	a	a	a	a
11	4B	IWB22429	5.286	b	a		h	a	b	b	b	a	b	b	b	a	b	b	a	a	b	b	a	b	a	a	b	a	b	a	b	b	a	a	a	b	a	b	a	b	a	a	a	a	b	a	a	a	a
11	4B	IWB77298	5.286	b	a		h	a	b	b	b	a	b	b	b	a	b	b	a	a	-	b	a	b	a	a	b	a	b	a	b	b	a	a	a	b	a	b	a	b	a	a	a	a	b	a	a	a	a
11	4B	IWB34327	5.518	b	a		-	a	b	b	b	a	b	b	b	a	b	b	a	a	b	b	a	b	a	a	b	a	b	a	b	b	a	a	a	b	a	b	a	b	a	a	a	a	b	a	a	a	a
11	4B	IWB56278	5.733	b	a		a	a	b	b	b	a	b	b	b	a	b	b	a	a	b	b	a	b	a	a	b	a	b	a	b	b	a	a	a	b	a	b	a	b	a	a	a	a	b	a	a	a	a
11	4B	IWB35326	6.606	b	a		-	a	b	b	b	a	b	b	b	a	b	b	a	a	a	b	a	b	a	a	b	a	b	a	b	b	a	a	a	b	a	b	a	b	a	a	a	a	b	a	a	a	a
11	4B	IWB10146	6.63	b	a		b	a	b	b	b	a	b	b	b	a	b	b	a	a	a	b	a	b	a	a	b	a	b	a	b	b	a	a	a	b	a	b	a	b	a	a	a	a	b	a	a	a	a
11	4B	IWB11911	7.073	b	a		a	a	b	b	b	a	b	b	b	a	b	b	a	a	a	b	a	b	a	a	b	a	b	a	b	b	a	a	a	b	a	b	a	b	a	a	a	a	b	a	a	a	a
11	4B	IWB10565	7.517	b	a		a	a	b	b	b	a	b	b	b	a	b	b	a	a	a	b	a	b	a	a	b	a	b	a	b	b	a	a	a	b	a	b	a	b	a	a	a	a	b	a	a	a	a
11	4B	IWB81001	7.726	b	a		-	a	b	b	b	a	b	b	b	a	b	b	a	a	a	b	a	b	a	a	b	a	b	a	b	b	a	a	a	b	a	b	a	b	a	a	a	a	b	a	a	a	a
11	4B	IWB9712	7.957	b	a		h	a	b	b	b	a	b	b	b	a	b	b	a	a	-	b	a	b	a	a	b	a	b	a	b	b	a	a	a	b	a	b	a	b	a	a	a	a	b	a	a	a	a
11	4B	IWB72348	9.8	b	a		h	a	b	b	b	a	b	b	b	a	b	b	a	a	a	a	a	b	a	a	b	a	b	a	b	b	a	a	a	b	a	b	a	b	a	a	a	a	b	a	a	a	a
11	4B	IWB74226	10.02	b	a		h	a	b	b	b	a	b	b	b	a	b	b	a	a	a	a	a	b	a	a	b	a	b	a	b	b	a	a	a	b	a	b	a	b	a	a	a	a	b	a	a	a	a
11	4B	IWB61098	10.043	b	a		-	a	b	b	b	a	b	b	b	a	b	b	a	a	a	a	a	b	a	a	b	a	b	a	b	b	a	a	a	b	a	b	a	b	a	a	a	a	b	a	a	a	a
11	4B	IWB34788	10.919	b	a		h	a	b	b	b	a	b	b	b	a	b	b	a	a	a	a	a	b	a	a	b	a	b	a	b	b	a	a	a	b	a	b	a	b	a	a	a	a	b	a	a	a	a
11	4B	IWB76891	10.919	b	a		-	a	b	b	b	a	b	b	b	a	b	b	a	a	a	a	a	b	a	a	b	a	b	a	b	b	a	a	a	b	a	b	a	b	a	a	a	a	b	a	a	a	a
11	4B	IWB12274	11.589	b	a		h	a	b	b	b	a	b	b	b	a	b	b	a	a	b	a	a	b	a	a	b	a	b	a	b	b	a	a	a	b	a	b	a	b	a	a	a	a	b	a	a	a	a
11	4B	IWB27019	12.017	b	a		-	a	b	b	b	a	b	b	b	a	b	b	a	a	b	a	a	b	a	a	b	a	b	a	b	b	a	a	a	b	a	b	a	b	a	a	a	a	b	a	a	a	a
11	4B	IWB931	12.032	b	a		b	a	b	b	b	a	b	b	b	a	b	b	a	a	b	a	a	b	a	a	b	a	b	a	b	b	a	a	a	b	a	b	a	b	a	a	a	a	b	a	a	a	a
11	4B	IWB43298	16.471	b	a		b	a	b	b	b	a	b	b	b	b	b	b	a	a	b	a	a	b	a	a	b	a	b	a	b	b	a	a	a	b	a	b	a	b	a	a	a	a	b	b	a	a	a
11	4B	IWB76528	16.471	b	a		b	a	b	b	b	a	b	b	b	b	b	b	a	a	b	a	a	b	a	a	b	a	b	a	b	b	a	a	a	b	a	b	a	b	a	a	a	a	b	b	a	a	a
11	4B	IWB74821	30.736	b	a		b	b	b	a	b	a	b	-	b	b	a	a	a	a	b	a	a	a	a	a	b	b	b	a	b	b	a	a	a	b	b	a	a	b	a	a	a	a	b	b	a	b	a
11	4B	IWB28069	31.181	b	a		b	b	b	a	b	a	b	b	b	b	a	a	a	a	a	a	a	a	a	a	b	b	b	a	b	b	a	a	a	b	b	a	a	b	a	a	a	a	b	b	a	b	a
11	4B	IWB8084	31.401	b	a		b	b	b	a	b	a	b	b	b	b	a	a	a	a	a	a	a	a	a	a	b	b	b	a	b	b	a	a	a	b	b	a	a	b	a	a	a	a	b	b	a	b	a
11	4B	IWB63894	33.246	b	a		b	b	a	a	b	a	b	b	b	b	a	a	a	a	a	a	a	a	a	a	b	b	b	a	b	b	a	a	a	b	b	a	a	b	a	a	a	a	b	a	a	b	b
11	4B	IWB6068	34.848	b	a		b	b	a	a	b	a	b	b	b	b	a	a	a	a	b	a	a	a	a	a	b	b	-	a	b	b	a	a	a	b	b	a	a	b	a	a	a	a	b	a	a	b	b
11	4B	IWB28771	34.848	b	a		b	b	a	a	b	a	b	b	b	b	a	a	a	a	b	a	a	a	a	a	b	b	h	a	b	b	a	a	a	b	b	a	a	b	a	a	a	a	b	a	a	b	b
11	4B	IWB31302	34.923	b	a		b	b	a	a	b	a	b	b	b	b	a	a	a	a	b	a	a	a	a	a	b	b	-	a	b	b	a	a	a	b	b	a	a	b	a	a	a	a	b	a	a	b	b
11	4B	IWB72103	35.068	b	a		b	b	a	a	b	a	b	b	b	b	a	a	a	a	b	a	a	a	a	a	b	b	h	a	b	b	a	a	a	b	b	a	a	b	a	a	a	a	b	a	a	b	b
11	4B	IWB63596	35.594	b	a		b	b	a	a	b	a	b	b	b	b	a	a	a	a	b	a	a	a	a	a	b	b	-	a	b	b	a	a	a	b	b	a	b	b	a	a	a	a	b	a	a	b	b
11	4B	IWB40348	36.411	b	a		b	b	a	a	b	a	b	b	b	b	a	a	a	a	b	a	a	a	a	a	b	b	-	a	b	b	a	a	a	b	b	a	b	b	a	a	a	a	b	a	a	b	b
11	4B	IWB28688	36.412	b	a		b	b	a	a	b	a	b	b	b	b	a	a	a	a	b	a	a	a	a	a	b	b	h	a	b	b	a	a	a	b	b	a	b	b	a	a	a	a	b	a	a	b	b
11	4B	IWB49194	37.401	b	a		a	b	a	a	b	a	b	b	b	b	a	a	a	a	b	a	a	a	a	a	b	b	-	a	b	b	a	a	a	b	b	a	b	b	a	a	a	a	b	a	a	b	b
11	4B	IWB45994	39.118	b	a		a	b	a	a	b	a	b	b	b	a	a	a	a	a	b	a	a	a	a	a	b	b	-	a	b	b	a	a	a	b	b	a	b	b	a	a	a	a	b	a	a	b	b
11	4B	IWB34526	39.371	b	a		a	b	a	a	b	a	b	b	b	a	a	a	a	a	b	a	a	a	a	a	b	b	h	a	b	b	a	a	a	b	b	a	b	b	a	a	a	a	b	a	a	b	b
11	4B	IWB48055	39.894	b	a		a	b	a	a	b	a	b	b	b	a	a	a	a	a	b	a	a	a	a	a	b	b	-	a	b	b	a	a	a	b	b	a	b	b	a	a	a	a	b	a	a	b	b
11	4B	IWB58319	40.269	b	a		a	b	a	a	b	a	b	b	b	a	a	a	a	a	b	a	a	a	a	a	b	b	b	a	b	b	a	a	a	b	b	a	b	b	a	a	a	a	b	a	a	b	b
11	4B	IWB41836	40.269	b	a		a	b	a	a	b	a	b	b	b	a	a	a	a	a	b	a	a	a	a	a	b	b	b	a	b	b	a	a	a	b	b	a	b	b	a	a	a	a	b	a	a	b	b
11	4B	IWB24622	41.167	b	a		a	b	a	a	b	a	b	b	b	a	a	a	a	a	b	a	a	a	a	a	b	b	b	a	b	b	a	a	a	b	b	a	b	b	a	a	a	a	b	a	a	b	b
11	4B	IWB77675	41.344	b	a		a	b	a	a	b	a	b	b	b	a	a	a	a	a	b	a	a	a	a	a	b	b	-	a	b	b	a	a	a	b	b	a	b	b	a	a	a	a	b	a	a	b	b
11	4B	IWB50288	41.575	b	a		a	b	a	a	b	a	b	b	b	a	a	a	a	a	b	a	a	a	a	a	b	b	-	a	b	b	a	a	a	b	b	a	b	b	a	a	a	a	b	a	a	b	b
11	4B	IWB42788	41.837	b	a		a	b	a	a	b	a	b	b	b	a	a	a	a	a	b	a	a	a	a	a	b	b	h	a	b	b	a	a	a	b	b	a	b	b	a	a	a	a	b	a	a	b	b
11	4B	IWB44350	43.682	b	a		a	b	a	a	b	a	b	b	b	a	a	a	a	a	b	a	a	a	b	a	b	b	-	a	b	b	a	a	a	b	b	a	b	a	a	a	a	a	b	a	a	b	b
11	4B	IWB60105	43.682	b	a		a	b	a	a	b	a	b	b	b	a	a	a	a	a	b	a	a	a	b	a	b	b	h	a	b	b	a	a	a	b	b	a	b	a	a	a	a	a	b	a	a	b	b
11	4B	IWB30977	43.804	b	a		a	b	a	a	b	a	b	b	b	a	a	a	a	a	b	a	a	a	b	a	b	b	-	a	b	b	a	a	a	b	b	a	b	a	a	a	a	a	b	a	a	b	b
11	4B	IWB34767	43.901	b	a		a	b	a	a	b	a	b	b	b	a	a	a	a	a	b	a	a	a	b	a	b	b	h	a	b	b	a	a	a	b	b	a	b	a	a	a	a	a	b	a	a	b	b
11	4B	IWB73001	47.697	b	a		a	b	a	a	b	a	b	b	b	a	a	b	b	a	b	a	a	a	b	a	b	b	h	b	b	b	a	a	a	b	b	a	b	a	a	a	b	a	b	a	a	b	b
11	4B	IWB56078	51.192	b	a		a	b	a	a	b	a	b	b	b	a	a	b	b	a	b	a	a	a	b	a	b	b	b	b	b	b	a	a	a	a	b	a	b	b	a	a	b	a	b	a	a	b	b
11	4B	IWB44602	51.635	b	a		a	b	a	a	b	a	b	b	b	a	a	b	b	a	b	a	a	a	b	a	b	b	b	b	b	b	a	a	a	a	b	a	b	b	a	a	b	a	b	a	a	b	b
11	4B	IWB14853	51.871	b	a		a	b	a	a	b	a	b	b	b	a	a	b	b	a	b	a	a	a	b	a	b	b	b	b	b	b	a	a	a	a	b	a	b	b	a	a	b	a	b	a	a	b	b
11	4B	IWB47988	52.076	b	a		a	b	a	a	b	a	b	b	b	a	a	b	b	a	b	a	a	a	b	a	b	b	b	b	b	b	a	a	a	a	b	a	b	b	a	a	b	a	b	a	a	b	b
11	4B	IWB70187	52.263	b	a		a	b	a	a	b	a	b	b	b	a	a	b	b	a	b	a	a	a	b	a	b	b	b	b	b	b	a	a	a	a	b	a	b	b	a	a	b	a	b	a	a	b	b
11	4B	IWB65937	52.519	b	a		a	b	a	a	b	a	b	b	b	a	a	b	b	a	b	a	a	a	b	a	b	b	b	b	b	b	a	a	a	a	b	a	b	b	a	a	b	a	b	a	a	b	b
11	4B	IWB75728	52.739	b	a		a	b	a	a	b	a	b	b	b	a	a	b	b	a	b	a	a	a	b	a	b	b	b	b	b	b	a	a	a	a	b	a	b	b	a	a	b	a	b	a	a	b	b
11	4B	IWB7255	53.063	b	a		a	b	a	a	b	a	b	b	b	a	a	b	b	a	b	a	a	a	b	a	b	b	b	b	b	b	a	a	a	a	b	a	b	b	a	a	b	a	b	a	a	b	b
11	4B	IWB51614	53.363	b	a		a	b	a	a	b	a	b	b	b	a	a	b	b	a	b	a	a	a	b	a	b	b	b	b	b	b	a	a	a	a	b	a	b	b	a	a	b	a	b	a	a	b	b
11	4B	IWB11340	53.401	b	a		a	b	a	a	b	a	b	b	b	a	a	b	b	a	b	a	a	a	b	a	b	b	b	b	b	b	a	a	a	a	b	a	b	b	a	a	b	a	b	a	a	b	b
11	4B	IWB61488	54.073	b	a		a	b	a	a	b	a	b	b	b	a	a	b	b	a	b	a	a	a	b	b	b	b	b	b	b	b	a	a	a	a	b	a	b	b	a	a	b	a	b	a	a	b	b
11	4B	IWB73832	54.462	b	a		a	b	a	a	b	a	b	b	b	a	a	b	b	a	b	a	a	a	b	b	b	b	b	b	b	b	a	a	a	a	b	a	b	b	a	a	b	a	b	a	a	b	b
11	4B	IWB80343	54.743	b	a		a	b	a	a	b	a	b	b	b	a	a	b	b	a	b	a	a	a	b	b	b	b	b	b	b	b	a	a	a	a	b	a	b	b	a	a	b	a	b	a	-	b	b
11	4B	IWB4720	55.219	b	a		a	b	a	a	b	a	b	b	b	a	a	b	b	a	b	a	a	a	b	b	b	b	b	b	b	b	a	a	a	a	b	a	b	b	a	a	b	a	b	a	a	b	b
11	4B	IWB25737	55.587	b	a		a	b	a	a	b	a	b	b	b	a	a	b	b	a	b	a	a	a	b	b	b	b	b	b	b	b	a	a	a	a	b	a	b	b	a	a	b	a	b	a	a	b	b
11	4B	IWB35611	55.637	b	a		a	b	a	a	b	a	b	b	b	a	a	b	b	a	b	a	a	a	b	b	b	b	b	b	b	b	a	a	a	a	b	a	b	b	a	a	b	a	b	a	a	b	b
11	4B	IWB72798	58.214	b	a		a	b	a	a	b	a	b	b	b	a	a	b	b	a	b	a	a	a	b	b	b	b	b	b	b	b	a	a	b	a	b	a	b	b	a	a	b	a	b	a	a	b	b
11	4B	IWB55939	58.214	b	a		a	b	a	a	b	a	b	b	b	a	a	b	b	a	b	a	a	a	b	b	b	b	b	b	b	b	a	a	b	a	b	a	b	b	a	a	b	a	b	a	a	b	b
11	4B	IWB8217	58.658	b	a		a	b	a	a	b	a	b	b	b	a	a	b	b	a	a	a	a	a	b	b	b	b	b	b	b	b	a	a	b	a	b	a	b	b	a	a	b	a	b	a	a	b	b
11	4B	IWB72795	59.101	b	a		a	b	a	a	b	a	b	b	b	a	a	b	b	a	b	a	a	a	b	b	b	b	b	b	b	b	a	a	b	a	b	a	b	b	a	a	b	a	b	a	a	b	b
11	4B	IWB36023	59.544	b	a		a	b	a	a	b	a	b	b	b	a	a	b	b	a	b	a	a	a	b	b	b	b	b	b	b	b	a	a	b	a	b	a	b	b	a	a	b	a	b	a	a	b	b
11	4B	IWB67457	59.765	b	a		a	b	a	a	b	a	b	b	b	a	a	b	b	a	b	a	a	a	b	b	b	b	b	b	b	b	a	a	b	a	b	a	b	b	a	a	b	a	b	a	a	b	b
11	4B	IWB67456	59.773	b	a		a	b	a	a	b	a	b	b	b	a	a	b	b	a	b	a	a	a	b	b	b	b	b	b	b	b	a	a	b	a	b	a	b	b	a	a	b	a	b	a	a	b	b
11	4B	IWB6482	59.953	b	a		a	b	a	a	b	a	b	b	b	a	a	b	b	a	b	a	a	a	b	b	b	b	b	b	b	b	a	a	b	a	b	a	b	b	a	a	b	a	b	a	a	b	b
11	4B	IWB43360	60.207	b	a		a	b	a	a	b	a	b	b	b	a	a	b	b	a	b	a	a	a	b	b	b	b	b	b	b	b	a	a	b	a	b	a	b	b	a	a	b	a	b	a	a	b	b
11	4B	IWB67887	61.105	b	a		a	b	a	h	b	a	b	b	b	a	a	b	b	a	-	a	a	a	b	b	b	b	b	b	b	b	a	a	b	a	b	a	b	b	a	a	b	a	b	a	a	b	b
11	4B	IWB75563	61.105	b	a		a	b	a	h	b	a	b	b	b	a	a	b	b	a	b	a	a	a	b	b	b	b	b	b	b	b	a	a	b	a	b	a	b	b	a	a	b	a	b	a	a	b	b
11	4B	IWB68266	61.549	b	a		a	b	a	b	b	a	b	b	b	a	a	b	b	a	b	a	a	a	b	b	b	b	b	b	b	b	a	a	b	a	b	a	b	b	a	a	b	a	b	a	a	b	b
11	4B	IWB72885	61.665	b	a		a	b	a	-	b	a	b	b	b	a	a	b	b	a	b	a	a	a	b	b	b	b	b	b	b	b	a	a	b	a	b	a	b	b	a	a	b	a	b	a	a	b	b
11	4B	IWB72792	61.773	b	a		a	b	a	h	b	a	b	b	b	a	a	b	b	a	b	a	a	a	b	b	b	b	b	b	b	b	a	a	b	a	b	a	b	b	a	a	b	a	b	a	a	b	b
11	4B	IWB1249	63.179	b	a		a	b	a	-	b	a	b	b	b	a	a	b	b	a	a	a	a	a	b	b	b	b	b	b	b	b	a	a	b	a	b	a	b	b	a	a	b	a	b	a	a	b	b
11	4B	IWB80	63.649	b	a		a	b	a	-	b	a	b	b	b	a	a	b	b	a	b	a	a	a	b	b	b	b	b	b	b	b	a	a	b	a	b	a	b	b	a	a	b	a	b	a	a	b	b
11	4B	IWB70599	70.087	b	a		a	b	a	-	b	a	b	a	a	a	a	b	b	a	b	a	a	a	b	b	b	b	b	a	a	b	a	a	b	a	b	a	a	a	b	a	b	a	b	a	b	b	b
11	4B	IWB36446	70.185	b	a		a	b	a	-	b	a	b	a	a	a	a	b	b	a	b	a	a	a	b	b	b	b	b	a	a	b	a	a	b	a	b	a	a	a	b	a	b	a	b	a	b	b	b
11	4B	IWB26339	70.317	b	a		a	b	a	h	b	a	b	a	a	a	a	b	b	a	b	a	a	a	b	b	b	b	b	a	a	b	a	a	b	a	b	a	a	a	b	a	b	a	b	a	b	b	b
11	4B	IWB6961	70.572	b	a		a	b	a	-	b	a	b	a	a	a	a	b	b	a	b	a	a	a	b	b	b	b	b	a	a	b	a	a	b	a	b	a	a	a	b	a	b	a	b	a	b	b	b
11	4B	IWB44800	71.667	b	a		a	b	a	-	b	a	b	a	a	a	a	b	b	a	b	a	a	a	b	b	b	b	b	a	a	b	a	a	b	a	b	a	a	a	b	a	b	a	b	a	b	b	b
11	4B	IWB36397	71.888	b	a		a	b	a	h	b	a	b	a	a	a	a	b	b	a	b	a	a	a	b	b	b	b	b	a	a	b	a	a	b	a	b	a	a	a	b	a	b	a	b	a	b	b	b
11	4B	IWB72629	72.108	b	a		a	b	a	h	b	a	b	a	a	a	a	b	b	a	h	a	a	a	b	b	b	b	b	a	a	b	a	a	b	a	b	a	a	a	b	a	b	a	b	a	b	b	b
11	4B	IWB6917	72.399	b	a		a	b	a	-	b	a	b	a	a	a	a	b	b	a	a	a	a	a	b	b	b	b	b	a	a	b	a	a	b	a	b	a	a	a	b	a	b	a	b	a	b	b	b
11	4B	IWB40589	72.996	b	a		a	b	a	-	b	a	b	a	a	a	a	b	b	a	b	a	a	a	b	b	b	b	b	a	a	b	a	a	b	a	b	a	a	a	b	a	b	a	b	a	b	b	b
11	4B	IWB44068	72.996	b	a		a	b	a	h	b	a	b	a	a	a	a	b	b	a	b	a	a	a	b	b	b	b	b	a	a	b	a	a	b	a	b	a	a	a	b	a	b	a	b	a	b	b	b
11	4B	IWB51659	72.996	b	a		a	b	a	h	b	a	b	a	a	a	a	b	b	a	b	a	a	a	b	b	b	b	b	a	a	b	a	a	b	a	b	a	a	a	b	a	b	a	b	a	b	b	b
11	4B	IWB23967	73.216	b	a		a	b	a	b	b	a	b	a	a	a	a	b	b	a	b	a	a	a	b	b	b	b	b	a	a	b	a	a	b	a	b	a	a	a	b	a	b	a	b	a	b	b	b
11	4B	IWB6680	73.465	b	a		a	b	a	-	b	a	b	a	a	a	a	b	b	a	b	a	a	a	b	b	b	b	b	a	a	b	a	a	b	a	b	a	a	a	b	a	b	a	b	a	b	b	b
11	4B	IWB23968	73.657	b	a		a	b	a	a	b	a	b	a	a	a	a	b	b	a	b	a	a	a	b	b	b	b	b	a	a	b	a	a	b	a	b	a	a	a	b	a	b	a	b	a	b	b	b
11	4B	IWB72368	74.1	b	a		a	b	a	a	b	a	b	a	a	a	a	b	b	a	b	a	a	a	b	b	b	b	b	a	a	b	a	a	b	a	b	a	a	a	b	a	b	a	b	a	b	b	b
11	4B	IWB81482	74.166	b	a		a	b	a	-	b	a	b	a	a	a	a	b	b	a	b	a	a	a	b	b	b	b	b	a	a	b	a	a	b	a	b	a	a	a	b	a	b	a	b	a	b	b	b
11	4B	IWB23684	74.245	b	a		a	b	a	-	b	a	b	a	a	a	a	b	b	a	b	a	a	a	b	b	b	b	b	a	a	b	a	a	b	a	b	a	a	a	b	a	b	a	b	a	b	b	b
11	4B	IWB7195	74.32	b	a		a	b	a	h	b	a	b	a	a	a	a	b	b	a	b	a	a	a	b	b	b	b	b	a	a	b	a	a	b	a	b	a	a	a	b	a	b	a	b	a	b	b	b
11	4B	IWB81016	76.654	b	a		a	b	b	-	b	a	b	a	a	b	a	b	b	a	b	a	a	a	b	b	b	b	b	a	a	b	a	a	b	a	b	a	a	a	b	a	b	a	b	a	b	b	b
11	4B	IWB20602	77.097	b	a		a	b	b	h	b	a	b	a	a	b	a	b	b	a	a	a	a	a	b	b	b	b	b	a	a	b	a	a	b	a	b	a	a	a	b	a	b	a	b	a	b	b	b
11	4B	IWB22931	77.097	b	a		a	b	b	-	b	a	b	a	a	b	a	b	b	a	a	a	a	a	b	b	b	b	b	a	a	b	a	a	b	a	b	a	a	a	b	a	b	a	b	a	b	b	b
11	4B	IWB80182	77.317	b	a		a	b	b	h	b	a	b	a	a	b	a	b	b	a	a	a	a	a	b	b	b	b	b	a	a	b	a	a	b	a	b	a	a	a	b	a	b	a	b	a	b	b	b
11	4B	IWB70853	77.538	b	a		a	b	b	h	b	a	b	a	a	b	a	b	b	a	a	a	a	a	b	b	b	b	b	a	a	b	a	a	b	a	b	a	a	a	b	a	b	a	b	a	b	b	b
11	4B	IWB28394	77.758	b	a		a	b	b	h	b	a	b	a	a	b	a	b	b	a	a	a	a	a	b	b	b	b	b	a	a	b	a	a	b	a	b	a	a	a	b	a	b	a	b	a	b	b	b
11	4B	IWB470	78.029	b	a		a	b	b	-	b	a	b	a	a	b	a	b	b	a	a	a	a	a	b	b	b	b	b	a	a	b	a	a	b	a	b	a	a	a	b	a	b	a	b	a	b	b	b
11	4B	IWB23552	78.198	b	a		a	b	b	-	b	a	b	a	a	b	a	b	b	a	a	a	a	a	b	b	b	b	b	a	a	b	a	a	b	a	b	a	a	a	b	a	b	a	b	a	b	b	b
11	4B	IWB23554	78.201	b	a		a	b	b	a	b	a	b	a	a	b	a	b	b	a	a	a	a	a	b	b	b	b	b	a	a	b	a	a	b	a	b	a	a	a	b	a	b	a	b	a	b	b	b
11	4B	IWB77927	78.452	b	a		a	b	b	a	b	a	b	a	a	b	a	b	b	a	a	a	a	a	b	b	b	b	b	a	a	b	a	a	b	a	b	a	a	a	b	a	b	a	b	a	b	b	b
11	4B	IWB154	78.642	b	a		a	b	b	a	b	a	b	a	a	b	a	b	b	a	a	a	a	a	b	b	b	b	b	a	a	b	a	a	b	a	b	a	a	a	b	a	b	a	b	a	b	b	b
11	4B	IWB14529	78.875	b	a		a	b	b	-	b	a	b	a	a	b	a	b	b	a	a	a	a	a	b	b	b	b	b	a	a	b	a	a	b	a	b	a	a	a	b	a	b	a	b	a	b	b	b
11	4B	IWB24179	79.082	b	a		a	b	b	b	b	a	b	a	a	b	a	b	b	a	a	a	a	a	b	b	b	b	b	a	a	b	a	a	b	a	b	a	a	a	b	a	b	a	b	a	b	b	b
11	4B	IWB73894	80.925	b	a		a	b	b	b	b	a	a	a	a	b	a	b	b	a	a	a	a	a	b	a	b	b	b	a	a	b	a	a	b	a	b	a	a	a	b	a	b	a	b	a	b	b	b
11	4B	IWB5827	80.925	b	a		a	b	b	-	b	a	a	a	a	b	a	b	b	a	a	a	a	a	b	a	b	b	b	a	a	b	a	a	b	a	b	a	a	a	b	a	b	a	b	a	b	b	b
11	4B	IWB35851	81.136	b	a		a	b	b	b	b	a	a	a	a	b	a	b	b	a	a	a	a	a	b	a	b	b	b	a	a	b	a	a	b	a	b	a	a	a	b	a	b	-	b	a	b	b	b
11	4B	IWB23828	81.365	b	a		a	b	b	b	b	a	a	a	a	b	a	b	b	a	a	a	a	a	b	a	b	b	b	a	a	b	a	a	b	a	b	a	a	a	b	a	b	b	b	a	b	b	b
11	4B	IWB1998	81.383	b	a		a	b	b	b	b	a	a	a	a	b	a	b	b	a	a	a	a	a	b	a	b	b	b	a	a	b	a	a	b	a	b	a	a	a	b	a	b	-	b	a	b	b	b
11	4B	IWB8708	81.808	b	a		a	b	b	h	b	a	a	a	a	b	a	b	b	a	a	a	a	a	b	a	b	b	b	a	a	b	a	a	b	a	b	a	a	a	b	a	b	h	b	a	b	b	b
11	4B	IWB10847	82.029	b	a		a	b	b	b	b	a	a	a	a	b	a	b	b	a	a	a	a	a	b	a	b	b	b	a	a	b	a	a	b	a	b	a	a	a	b	a	b	h	b	a	b	b	b
11	4B	IWB50827	82.472	b	a		a	b	b	b	b	a	a	a	a	b	a	b	b	a	b	a	a	a	b	a	b	b	b	a	a	b	a	a	b	a	b	a	a	a	b	a	b	h	b	a	b	b	b
11	4B	IWB69711	82.692	b	a		a	b	b	b	b	a	a	a	a	b	a	b	b	a	b	a	a	a	b	a	b	b	b	a	a	b	a	a	b	a	b	a	a	a	b	a	b	h	b	a	b	b	b
11	4B	IWB38031	82.91	b	a		a	b	b	b	b	a	a	a	a	b	a	b	b	a	b	a	a	a	b	a	b	b	b	a	a	b	a	a	b	a	b	a	a	a	b	a	b	-	b	a	b	b	b
11	4B	IWB1109	83.13	b	a		a	b	b	b	b	a	a	a	a	b	a	b	b	a	b	a	a	a	b	a	b	b	b	a	a	b	a	a	b	a	b	a	a	a	b	a	b	-	b	a	b	b	b
11	4B	IWB8422	83.135	b	a		a	b	b	b	b	a	a	a	a	b	a	b	b	a	b	a	a	a	b	a	b	b	b	a	a	b	a	a	b	a	b	a	a	a	b	a	b	b	b	a	b	b	b
11	4B	IWB62918	83.578	b	a		a	b	b	b	b	a	a	a	a	b	a	b	b	a	b	a	a	a	b	a	b	b	b	a	a	b	a	a	b	a	b	a	a	a	b	a	b	b	b	a	b	b	b
11	4B	IWB13349	84.022	b	a		a	b	b	b	b	a	a	a	a	b	a	b	b	a	a	a	a	a	b	a	b	b	b	a	a	b	a	a	b	a	b	a	a	a	b	a	b	b	b	a	b	b	b
11	4B	IWB60096	84.49	b	a		a	b	b	b	b	a	a	a	a	b	a	b	b	a	a	a	a	a	b	a	b	b	b	a	a	b	a	a	b	a	b	a	a	a	b	a	b	b	b	a	a	b	b
11	4B	IWB80054	88.287	b	a		a	b	a	b	b	a	a	a	a	b	a	b	b	a	a	a	a	a	-	a	b	b	b	a	a	b	a	a	b	a	b	a	a	a	a	b	b	b	b	a	a	b	b
11	4B	IWB77480	88.795	b	a		a	b	a	b	b	a	a	a	a	b	a	b	b	a	a	a	a	a	h	a	b	b	b	a	a	a	a	a	b	a	b	a	a	a	a	b	b	b	b	a	a	b	b
11	4B	IWB77483	89.015	b	a		a	b	a	b	b	a	a	a	a	b	a	b	b	a	a	a	a	a	h	a	b	b	b	a	a	a	a	a	b	a	b	a	a	a	a	b	b	b	b	a	a	b	b
11	4B	IWB7462	95.506	b	a		a	b	a	b	b	a	a	b	a	b	a	b	b	a	b	b	a	a	a	a	b	a	b	a	a	a	a	a	b	b	a	a	a	a	a	b	b	b	b	a	a	b	b
11	4B	IWB34604	96.87	b	a		a	b	a	b	b	a	a	b	a	a	a	b	b	a	a	b	a	a	a	a	a	a	b	a	a	a	a	a	b	b	a	a	a	a	a	b	b	b	b	a	a	b	b
11	4B	IWB55667	96.87	b	a		a	b	a	b	b	a	a	b	a	a	a	b	b	a	a	b	a	a	a	a	a	a	b	a	a	a	a	a	b	b	a	a	a	a	a	b	b	b	b	a	a	b	b
11	4B	IWB48887	100.493	b	a		a	b	a	b	b	a	a	b	a	a	a	a	b	a	b	b	a	a	a	b	a	a	b	b	a	a	a	a	a	b	a	a	a	a	a	a	b	b	b	a	a	b	b
11	4B	IWB53155	100.603	b	a		a	b	a	b	b	a	a	b	a	a	a	a	b	a	b	b	a	a	a	b	a	a	b	b	a	a	a	a	a	b	a	a	a	a	a	a	b	b	b	a	a	b	b
11	4B	IWB25966	100.712	b	a		a	b	a	b	b	a	a	b	a	a	a	a	b	a	b	b	a	a	a	b	a	a	b	b	a	a	a	a	a	b	a	a	a	a	a	a	b	b	b	a	a	b	b
11	4B	IWB5989	103.722	b	a		a	b	a	b	b	a	a	a	a	a	a	a	b	b	b	a	a	a	a	b	b	a	b	b	a	a	a	a	a	b	a	a	a	a	a	a	b	b	b	a	a	b	b
11	4B	IWB10640	104.265	b	a		a	b	a	b	b	a	a	a	-	a	a	a	b	b	a	a	a	a	a	b	b	a	b	b	a	a	a	a	a	b	a	a	a	a	a	a	b	b	b	a	a	b	b
11	4B	IWB22176	104.793	b	a		a	b	a	b	b	a	a	a	-	a	a	a	b	b	b	a	a	a	a	b	b	a	b	b	a	a	a	a	a	b	a	a	a	a	a	a	b	b	b	a	a	b	b
11	4B	IWB50363	105.858	b	a		a	b	a	b	b	a	a	a	h	a	a	a	b	b	b	a	a	a	a	b	b	a	b	b	a	a	a	a	a	b	a	a	a	a	a	a	b	b	b	a	a	b	b
11	4B	IWB43626	108.448	b	a		a	b	a	b	b	a	a	a	h	a	a	a	b	b	b	a	a	a	a	b	b	a	b	b	a	a	a	a	a	b	a	a	a	a	a	a	b	b	b	a	a	b	b
11	4B	IWB38327	108.812	b	a		a	b	a	b	b	a	a	a	-	a	a	a	b	b	b	a	a	a	a	b	b	a	b	b	a	a	a	a	a	b	a	a	a	a	a	a	b	b	b	a	a	b	b
11	4B	IWB10236	109.116	b	a		a	b	a	b	b	a	a	a	a	a	a	a	b	b	b	a	a	a	a	b	b	a	b	b	a	a	a	a	a	b	a	a	a	a	a	a	b	b	b	a	a	b	b
11	4B	IWB75982	109.142	b	a		a	b	a	b	b	a	a	a	-	a	a	a	b	b	b	a	a	a	a	b	b	a	b	b	a	a	a	a	a	b	a	a	a	a	a	a	b	b	b	a	a	b	b
11	4B	IWB2141	109.611	b	a		a	b	a	b	b	a	a	a	-	a	a	a	b	b	b	a	a	a	a	b	b	a	b	b	a	a	a	a	a	b	a	a	a	a	a	a	b	b	b	a	a	b	b
11	4B	IWB6882	110.048	b	a		a	b	a	b	b	a	a	a	b	a	a	a	b	b	b	a	a	a	a	b	b	a	b	b	a	a	a	a	a	b	a	a	a	a	a	a	b	b	b	a	a	b	b
11	4B	IWB48353	111.178	b	a		a	b	a	b	b	a	a	a	-	a	a	a	b	b	a	a	a	a	a	b	b	a	b	b	a	a	a	a	a	b	a	a	a	a	a	a	b	b	b	a	a	b	a
11	4B	IWB7473	114.272	b	a		a	b	b	b	b	a	a	a	h	a	a	a	b	b	a	a	a	a	a	b	b	a	b	b	a	a	a	a	a	b	a	a	a	a	a	a	b	a	b	a	a	b	a
11	4B	IWB3641	114.398	b	a		a	b	b	b	b	a	a	a	-	a	a	a	b	b	a	a	a	a	a	b	b	a	b	b	a	a	a	a	a	b	a	a	a	a	a	a	b	a	b	a	a	b	a
11	4B	IWB12411	114.492	b	a		a	b	b	b	b	a	a	a	h	a	a	a	b	b	a	a	a	a	a	b	b	a	b	b	a	a	a	a	a	b	a	a	a	a	a	a	b	a	b	a	a	b	a
11	4B	IWB8229	114.703	b	a		a	b	b	b	b	a	a	a	-	a	a	a	b	b	a	a	a	a	a	b	b	a	b	b	a	a	a	a	a	b	a	a	a	a	a	a	b	a	b	a	a	b	a
11	4B	IWB25718	114.932	b	a		a	b	b	b	b	a	a	a	b	a	a	a	b	b	a	a	a	a	a	b	b	a	b	b	a	a	a	a	a	b	a	a	a	a	a	a	b	a	b	a	a	b	a
11	4B	IWB3246	115.601	b	a		a	b	b	b	b	a	a	a	b	a	a	a	b	b	a	a	a	a	a	b	b	a	b	b	a	a	a	a	a	b	a	a	a	a	a	a	b	a	b	a	a	b	a
11	4B	IWB44213	115.833	b	a		a	b	b	b	b	a	a	a	b	a	a	a	b	b	a	a	a	a	a	b	b	a	b	b	a	a	a	a	a	b	a	a	a	a	a	a	b	a	b	a	a	b	a
11	4B	IWB51352	116.046	b	a		a	b	b	b	b	a	a	a	b	a	a	a	b	b	a	a	a	a	a	b	b	a	b	b	a	a	a	a	a	b	a	a	a	a	a	a	b	a	b	a	a	b	a
11	4B	IWB4448	116.046	b	a		a	b	b	b	b	a	a	a	b	a	a	a	b	b	a	a	a	a	a	b	b	a	b	b	a	a	a	a	a	b	a	a	a	a	a	a	b	a	b	a	a	b	a
11	4B	IWB51353	116.046	b	a		a	b	b	b	b	a	a	a	b	a	a	a	b	b	a	a	a	a	a	b	b	a	b	b	a	a	a	a	a	b	a	a	a	a	a	a	b	a	b	a	a	b	a
11	4B	IWB75727	117.622	b	a		a	b	b	b	b	a	a	a	b	a	a	b	b	b	a	a	a	a	a	b	b	a	b	b	b	a	a	a	a	b	a	a	a	a	a	a	b	a	b	a	a	b	a
11	4B	IWB75726	117.873	b	a		a	b	b	b	b	a	a	a	b	a	a	b	b	b	a	a	a	a	a	b	b	a	b	b	b	a	a	a	a	b	a	a	a	a	a	a	b	a	b	a	a	b	a
11	4B	IWB48621	118.317	b	a		a	b	b	b	b	a	a	a	b	a	a	b	b	b	a	a	a	b	a	b	b	a	b	b	b	a	a	a	a	b	a	a	a	a	a	a	b	a	b	a	a	b	a
11	4B	IWB12222	118.317	b	a		a	b	b	b	b	a	a	a	b	a	a	b	b	b	a	a	a	b	a	b	b	a	b	b	b	a	a	a	a	b	a	a	a	a	a	a	b	a	b	a	a	b	a
11	4B	IWB27735	118.76	b	a		a	b	b	b	b	a	a	a	b	a	a	b	b	b	a	a	a	b	a	b	b	a	b	b	b	a	a	a	a	b	a	a	a	a	a	a	b	a	b	a	a	b	a
11	4B	IWB3331	119.203	b	a		a	b	b	b	b	a	a	a	b	a	a	b	b	b	b	a	a	b	a	b	b	a	b	b	b	a	a	a	a	b	a	a	a	a	a	a	b	a	b	a	a	b	a
11	4B	IWB7044	119.647	b	a		a	b	b	b	b	a	a	a	b	a	a	b	b	b	a	a	a	b	a	b	b	a	b	b	b	a	a	a	a	b	a	a	a	a	a	a	b	a	b	a	a	b	a
11	4B	IWB9880	119.647	b	a		a	b	b	b	b	a	a	a	b	a	a	b	b	b	a	a	a	b	a	b	b	a	b	b	b	a	a	a	a	b	a	a	a	a	a	a	b	a	b	a	a	b	a
11	4B	IWB35335	121.49	b	a		a	b	b	b	a	a	a	a	b	a	b	b	b	b	a	a	a	b	a	b	b	b	b	b	b	a	a	a	a	b	a	a	a	a	a	a	b	a	b	a	a	b	a
11	4B	IWB8859	131.335	b	a		a	b	b	b	a	a	a	a	a	a	b	b	b	b	b	a	a	b	a	a	a	b	b	b	b	a	b	b	a	b	a	b	a	a	a	h	b	b	b	a	a	b	a
11	4B	IWB7958	134.973	b	a		a	b	b	b	a	a	a	a	a	a	h	b	b	b	b	a	a	b	a	a	a	b	b	b	b	a	b	b	a	b	a	b	b	a	a	h	b	b	a	a	a	b	a
11	4B	IWB54404	134.973	b	a		a	b	b	b	a	a	a	a	a	a	-	b	b	b	b	a	a	b	a	a	a	b	b	b	b	a	b	b	a	b	a	b	b	a	a	-	b	b	a	a	a	b	a
11	4B	IWB56274	136.337	b	a		a	b	a	b	a	a	a	a	a	a	-	b	b	b	b	a	a	b	a	a	a	b	b	b	b	a	b	b	a	b	a	b	b	a	a	-	b	b	a	a	a	b	a
11	4B	IWB63198	136.337	b	a		a	b	a	b	a	a	a	a	a	a	h	b	b	b	b	a	a	b	a	a	a	b	b	b	b	a	b	b	a	b	a	b	b	a	a	h	b	b	a	a	a	b	a
11	4B	IWB59336	136.783	b	a		a	b	a	b	a	a	a	a	a	a	h	b	b	b	a	a	a	b	a	a	a	b	b	b	b	a	b	b	a	b	a	b	b	a	a	h	b	b	a	a	a	b	a
11	4B	IWB55792	137.285	b	a		a	b	a	b	a	a	a	a	a	a	-	b	b	b	a	a	a	b	a	a	a	b	b	b	b	a	b	b	a	b	a	b	b	a	a	-	b	b	a	a	a	b	a
11	4B	IWB31310	137.672	b	a		a	b	a	b	a	a	a	a	a	a	a	b	b	b	a	a	a	b	a	a	a	b	b	b	b	a	b	b	a	b	a	b	b	a	a	a	b	b	a	a	a	b	a
11	4B	IWB56275	137.703	b	a		a	b	a	b	a	a	a	a	a	a	-	b	b	b	-	a	a	b	a	a	a	b	b	b	b	a	b	b	a	b	a	b	b	a	a	a	b	b	a	a	a	b	a
11	4B	IWB22209	138.568	b	a		a	b	a	b	a	a	a	a	a	a	a	b	b	b	b	a	a	b	a	a	a	b	b	b	b	a	b	b	a	b	a	b	b	a	a	a	b	b	a	a	a	b	a
11	4B	IWB80879	138.568	b	a		a	b	a	b	a	a	a	a	a	a	-	b	b	b	b	a	a	b	a	a	a	b	b	b	b	a	b	b	a	b	a	b	b	a	a	-	b	b	a	a	a	b	a
11	4B	IWB55438	139.012	b	a		a	b	a	b	a	a	a	a	a	a	a	b	b	b	b	a	a	b	a	a	a	b	b	b	b	a	b	b	a	b	a	b	b	a	a	a	b	b	a	a	a	b	a
11	4B	IWB39068	154.182	b	a		a	b	a	b	a	a	b	a	a	a	b	a	b	b	b	a	a	a	a	a	a	a	b	b	a	a	b	b	a	b	a	b	b	a	a	a	b	a	a	a	b	b	a
11	4B	IWB40139	154.291	b	a		a	b	a	b	a	a	b	a	a	a	b	a	b	b	b	a	a	a	a	a	a	a	b	b	a	a	b	b	a	b	a	b	b	a	a	-	b	a	a	a	b	b	a
11	4B	IWB39067	154.402	b	a		a	b	a	b	a	a	b	a	a	a	b	a	b	b	b	a	a	a	a	a	a	a	b	b	a	a	b	b	a	b	a	b	b	a	a	h	b	a	a	a	b	b	a
12	5A	IWB10594	0	b	a		b	a	b	b	a	b	b	h	b	a	b	a	a	b	a	a	a	b	b	b	a	a	a	a	a	b	b	a	b	b	b	b	b	a	a	b	b	b	a	b	b	a	b
12	5A	IWB47184	2.667	b	a		b	a	b	b	a	b	b	h	b	a	b	a	a	a	a	-	a	b	b	b	a	a	a	a	a	b	b	a	b	b	b	b	b	a	a	b	b	b	a	b	b	b	b
12	5A	IWB559	9.771	b	a		b	a	a	b	b	b	b	h	a	a	b	a	a	a	b	h	a	a	b	b	a	a	b	a	a	b	b	a	b	b	b	b	b	-	a	b	b	b	a	b	b	b	b
12	5A	IWB7246	9.771	b	a		b	a	a	b	b	b	b	h	a	a	b	a	a	a	b	h	a	a	b	b	a	a	b	a	a	b	b	a	b	b	b	b	b	a	a	b	b	b	a	b	b	b	b
12	5A	IWB8807	16.574	b	a		b	a	a	b	b	b	b	b	a	a	b	a	a	a	b	h	a	a	b	b	a	a	b	b	a	b	b	b	b	a	b	b	b	a	a	h	b	b	a	a	b	b	b
12	5A	IWB52495	17.017	b	a		b	a	a	b	b	b	b	b	a	a	b	a	a	a	a	-	a	a	b	b	a	a	b	b	a	b	b	b	b	a	b	b	b	a	a	-	b	b	a	a	b	b	b
12	5A	IWB30537	17.017	b	a		b	a	a	b	b	b	b	b	a	a	b	a	a	a	a	h	a	a	b	b	a	a	b	b	a	b	b	b	b	a	b	b	b	a	a	h	b	b	a	a	b	b	b
12	5A	IWB7544	20.653	b	a		b	a	a	b	b	b	b	b	a	a	b	a	a	a	a	h	a	a	b	b	a	a	b	b	a	b	b	b	a	a	b	b	b	a	b	a	b	b	a	a	b	b	b
12	5A	IWB35869	21.782	b	a		b	a	a	b	b	b	b	b	a	a	b	a	a	a	b	-	a	a	b	a	a	a	b	b	a	b	b	b	a	a	b	b	b	a	b	a	b	b	a	a	b	b	b
12	5A	IWB11866	21.782	b	a		b	a	a	b	b	b	b	b	a	a	b	a	a	a	b	-	a	a	b	a	a	a	b	b	a	b	b	b	a	a	b	b	b	a	b	a	b	b	a	a	b	b	b
12	5A	IWB80423	22.226	b	a		b	a	a	b	b	b	b	b	a	a	b	a	a	a	a	-	a	a	b	a	a	a	b	b	a	b	b	b	a	a	b	b	b	a	b	a	b	b	a	a	b	b	b
12	5A	IWB44434	22.226	b	a		b	a	a	b	b	b	b	b	a	a	b	a	a	a	a	-	a	a	b	a	a	a	b	b	a	b	b	b	a	a	b	b	b	a	b	a	b	b	a	a	b	b	b
12	5A	IWB61293	24.789	b	a		b	a	a	b	b	b	b	b	a	a	b	a	a	a	a	-	a	a	b	a	a	a	b	b	a	b	b	b	a	a	b	b	b	a	b	a	b	b	a	a	b	a	b
12	5A	IWB73963	25.254	b	a		b	a	a	b	b	b	b	b	a	a	b	a	a	a	a	-	a	a	b	a	a	a	a	b	a	b	b	b	a	a	b	b	b	a	b	a	b	b	a	a	b	a	b
12	5A	IWB21442	25.254	b	a		b	a	a	b	b	b	b	b	a	a	b	a	a	a	a	b	a	a	b	a	a	a	a	b	a	b	b	b	a	a	b	b	b	a	b	a	b	b	a	a	b	a	b
12	5A	IWB22649	25.388	b	a		b	a	a	b	b	b	b	b	a	a	b	a	a	a	a	-	a	a	b	a	a	a	a	b	a	b	b	b	a	a	b	b	b	a	b	a	b	b	a	a	b	a	b
12	5A	IWB21444	25.537	b	a		b	a	a	b	b	b	b	b	a	a	b	a	a	a	a	-	a	a	b	a	a	a	a	b	a	b	b	b	a	a	b	b	b	a	b	a	b	b	a	a	b	a	b
12	5A	IWB71451	25.7	b	a		b	a	a	b	b	b	b	b	a	a	b	a	a	a	a	h	a	a	b	a	a	a	a	b	a	b	b	b	a	a	b	b	b	a	b	a	b	b	a	a	b	a	b
12	5A	IWB53912	26.143	b	a		b	a	a	b	b	b	b	b	a	a	b	a	a	a	b	h	a	a	b	a	a	a	a	b	a	b	b	b	a	a	b	b	b	a	b	a	b	b	a	a	b	a	b
12	5A	IWB67358	27.041	b	a		b	a	a	b	b	b	b	b	a	a	b	a	a	a	b	-	b	a	b	a	a	a	a	b	a	a	b	b	a	a	b	b	b	a	b	a	b	b	a	a	b	a	b
12	5A	IWB57148	27.041	b	a		b	a	-	b	b	b	b	b	a	a	b	a	a	a	b	-	b	a	b	a	a	a	a	b	a	a	b	b	a	a	b	b	b	a	b	a	b	b	a	a	b	a	b
12	5A	IWB80098	27.484	b	a		b	a	a	b	b	b	b	b	a	a	b	a	a	a	b	h	b	a	b	a	a	a	b	b	a	a	b	b	a	a	b	b	b	a	b	a	b	b	a	a	b	a	b
12	5A	IWB33444	27.596	b	a		b	a	a	b	b	b	b	b	a	a	b	a	a	a	b	-	b	a	b	a	a	a	b	b	a	a	b	b	a	a	b	b	b	a	b	a	b	b	a	a	b	a	b
12	5A	IWB77693	27.704	b	a		b	a	a	b	b	b	b	b	a	a	b	a	a	a	b	h	b	a	b	a	a	a	b	b	a	a	b	b	a	a	b	b	b	a	b	a	b	b	a	a	b	a	b
12	5A	IWB36049	27.791	b	a		b	a	a	b	b	b	b	b	a	a	b	a	a	a	b	-	b	a	b	a	a	a	b	b	a	a	b	b	a	a	b	b	b	a	b	a	b	b	a	a	b	a	b
12	5A	IWB26864	27.977	b	a		b	a	a	b	b	b	b	b	a	a	b	a	a	a	b	-	b	a	b	a	a	a	b	b	a	a	b	b	a	a	b	b	b	a	b	a	b	b	a	a	b	a	b
12	5A	IWB78751	28.591	b	a		b	a	a	b	b	b	b	b	a	a	b	a	a	a	b	-	b	a	b	a	a	a	b	b	a	a	b	b	a	a	b	b	b	a	b	a	b	b	a	a	b	a	b
12	5A	IWB12116	28.591	b	a		b	a	a	b	b	b	b	b	a	a	b	a	a	a	b	-	b	a	b	a	a	a	b	b	a	a	b	b	a	a	b	b	b	a	b	a	b	b	a	a	b	a	b
12	5A	IWB12115	28.591	b	a		b	a	a	b	b	b	b	b	a	a	b	a	a	a	b	h	b	a	b	a	a	a	b	b	a	a	b	b	a	a	b	b	b	a	b	a	b	b	a	a	b	a	b
12	5A	IWB35138	30.678	b	a		b	a	a	b	b	b	b	b	a	a	b	a	a	a	b	-	b	b	b	a	a	a	b	b	a	a	b	b	a	a	b	b	b	a	b	a	b	b	a	a	b	a	b
12	5A	IWB22944	30.678	b	a		b	a	a	b	b	b	b	b	a	a	b	a	a	a	b	b	b	b	b	a	a	a	b	b	a	a	b	b	a	a	b	b	b	a	b	a	b	b	a	a	b	a	b
12	5A	IWB34728	31.343	b	a		b	a	a	b	b	b	b	b	a	a	b	a	a	a	b	-	b	b	b	a	a	a	b	b	a	a	b	b	a	a	a	b	b	a	b	a	b	b	a	a	b	a	b
12	5A	IWB5278	31.347	b	a		b	a	a	b	b	b	b	b	a	a	b	a	a	a	b	h	b	b	b	a	a	a	b	b	a	a	b	b	a	a	a	b	b	a	b	a	b	b	a	a	b	a	b
12	5A	IWB55464	32.164	b	a		b	a	a	b	b	b	b	b	a	a	b	a	a	a	a	-	b	b	b	a	a	a	b	b	a	a	b	b	a	a	a	b	b	a	b	a	b	b	a	a	b	a	b
12	5A	IWB42776	32.93	b	a		b	a	a	b	b	b	b	b	a	a	b	a	a	a	a	a	b	b	b	a	a	a	b	b	a	a	b	b	a	a	a	b	b	a	b	a	b	b	a	a	b	a	b
12	5A	IWB10071	32.93	b	a		b	a	a	b	b	b	b	b	a	a	b	a	a	a	a	a	b	b	b	a	a	a	b	b	a	a	b	b	a	a	a	b	b	a	b	a	b	b	a	a	b	a	b
12	5A	IWB125	33.185	b	a		b	a	a	b	b	b	b	b	a	a	b	a	a	a	a	a	b	b	b	a	a	a	b	b	a	a	b	b	a	a	a	b	b	a	b	a	b	b	a	a	b	a	b
12	5A	IWB28986	33.37	b	a		b	a	a	b	b	b	b	b	a	a	b	a	a	a	a	a	b	b	b	a	a	a	b	b	a	a	b	b	a	a	a	b	b	a	b	a	b	b	a	a	b	a	b
12	5A	IWB3199	33.759	b	a		b	a	a	b	b	b	b	b	a	a	b	a	a	a	a	a	b	b	b	a	a	a	b	b	a	a	b	b	a	a	a	b	b	a	b	a	b	b	a	a	b	a	b
12	5A	IWB3506	34.038	b	a		b	a	a	b	b	b	b	b	a	a	b	a	a	a	a	a	b	b	b	a	a	a	b	b	a	a	b	b	a	a	a	b	b	a	b	a	b	b	a	a	b	a	b
12	5A	IWB61930	34.139	b	a		b	a	a	b	b	b	b	b	a	a	b	a	a	a	a	a	b	b	b	a	a	a	b	b	a	a	b	b	a	a	a	b	b	a	b	a	b	b	a	a	b	a	b
12	5A	IWB66880	34.26	b	a		b	a	a	b	b	b	b	b	a	a	b	a	a	a	a	a	b	b	b	a	a	a	b	b	a	a	b	b	a	a	a	b	b	a	b	a	b	b	a	a	b	a	b
12	5A	IWB57707	34.52	b	a		b	a	a	b	b	b	b	b	a	a	b	a	a	a	a	a	b	b	b	a	a	a	b	b	a	a	b	b	a	a	a	b	b	a	b	a	b	b	a	a	b	a	b
12	5A	IWB42774	34.696	b	a		b	a	a	b	b	b	b	b	a	a	b	a	a	a	a	a	b	b	b	a	a	a	b	b	a	a	b	b	a	a	a	b	b	a	b	a	b	b	a	a	b	a	b
12	5A	IWB7125	34.703	b	a		b	a	a	b	b	b	b	b	a	a	b	a	a	a	a	a	b	b	b	a	a	a	b	b	a	a	b	b	a	a	a	b	b	a	b	a	b	b	a	a	b	a	b
12	5A	IWB29599	34.703	b	a		b	a	a	b	b	b	b	b	a	a	b	a	a	a	a	a	b	b	b	a	a	a	b	b	a	a	b	b	a	a	a	b	b	a	b	a	b	b	a	a	b	a	b
12	5A	IWB9136	34.752	b	a		b	a	a	b	b	b	b	b	a	a	b	a	a	a	-	a	b	b	b	a	a	a	b	b	a	a	b	b	a	a	a	b	b	a	b	a	b	b	a	a	b	a	b
12	5A	IWB11305	35.598	b	a		b	a	a	b	b	b	b	b	a	a	b	a	a	a	b	a	b	b	b	a	a	a	b	b	a	a	b	b	a	a	a	b	b	a	b	a	b	b	a	a	b	a	b
12	5A	IWB1334	35.598	b	a		b	a	a	b	b	b	b	b	a	a	b	a	a	a	b	a	b	b	b	a	a	a	b	b	a	a	b	b	a	a	a	b	b	a	b	a	b	b	a	a	b	a	b
12	5A	IWB8740	35.598	b	a		b	a	a	b	b	b	b	b	a	a	b	a	a	a	b	a	b	b	b	a	a	a	b	b	a	a	b	b	a	a	a	b	b	a	b	a	b	b	a	a	b	a	b
12	5A	IWB28175	36.041	b	a		b	a	a	b	b	b	b	b	a	a	b	a	a	a	a	a	b	b	b	a	a	a	b	b	a	a	b	b	a	a	a	b	b	a	b	a	b	b	a	a	b	a	b
12	5A	IWB14779	36.041	b	a		b	a	a	b	b	b	b	b	a	a	b	a	a	a	a	a	b	b	b	a	a	a	b	b	a	a	b	b	a	a	a	b	b	a	b	a	b	b	a	a	b	a	b
12	5A	IWB12121	36.041	b	a		b	a	a	b	b	b	b	b	a	a	b	a	a	a	a	a	b	b	b	a	a	a	b	b	a	a	b	b	a	a	a	b	b	a	b	a	b	b	a	a	b	a	b
12	5A	IWB33227	36.135	b	a		b	a	a	b	b	b	b	b	a	a	b	a	a	a	a	a	b	b	b	a	a	a	b	b	a	a	b	b	a	a	a	b	b	a	b	a	b	b	a	a	b	a	b
12	5A	IWB71628	36.261	b	a		b	a	a	b	b	b	b	b	a	a	b	a	a	a	a	a	b	b	b	a	a	a	b	b	a	a	b	b	a	a	a	b	b	a	b	a	b	b	a	a	b	a	b
12	5A	IWB47643	36.615	b	a		b	a	a	b	b	b	b	b	a	a	b	a	a	a	a	a	b	b	b	a	a	a	b	b	a	a	b	b	a	a	a	b	b	a	b	a	b	b	a	a	b	a	b
12	5A	IWB43407	36.928	b	a		b	a	a	b	b	b	b	b	a	a	b	a	a	a	a	a	b	b	b	a	a	a	b	b	a	a	b	b	a	a	a	b	b	a	b	a	b	b	a	a	b	a	b
12	5A	IWB60329	36.928	b	a		b	a	a	b	b	b	b	b	a	a	b	a	a	a	a	a	b	b	b	a	a	a	b	b	a	a	b	b	a	a	a	b	b	a	b	a	b	b	a	a	b	a	b
12	5A	IWB71627	36.928	b	a		b	a	a	b	b	b	b	b	a	a	b	a	a	a	a	a	b	b	b	a	a	a	b	b	a	a	b	b	a	a	a	b	b	a	b	a	b	b	a	a	b	a	b
12	5A	IWB10055	36.928	b	a		b	a	a	b	b	b	b	b	a	a	b	a	a	a	a	a	b	b	b	a	a	a	b	b	a	a	b	b	a	a	a	b	b	a	b	a	b	b	a	a	b	a	b
12	5A	IWB218	37.28	b	a		b	a	a	b	b	b	b	b	a	a	b	a	a	a	a	a	b	b	b	a	a	a	b	b	a	a	b	b	a	a	a	b	b	a	b	a	b	b	a	a	b	a	b
12	5A	IWB11111	37.816	b	a		b	a	a	b	b	b	b	b	a	a	b	a	a	a	a	a	b	b	b	a	a	a	b	b	a	a	b	b	a	a	a	b	b	a	b	a	b	b	a	a	b	a	b
12	5A	IWB2714	37.816	b	a		b	a	a	b	b	b	b	b	a	a	b	a	a	a	a	a	b	b	b	a	a	a	b	b	a	a	b	b	a	a	a	b	b	a	b	a	b	b	a	a	b	a	b
12	5A	IWB43493	42.819	b	a		b	a	b	b	b	b	b	b	a	a	b	a	a	a	a	a	b	b	b	a	a	a	b	b	a	a	b	b	a	a	a	b	b	b	b	a	b	b	a	a	b	a	a
12	5A	IWB75543	43.263	b	a		b	a	b	b	b	b	b	b	a	a	b	a	a	a	a	a	b	b	b	a	a	a	b	b	a	a	b	b	a	a	a	b	b	b	b	a	b	b	a	a	b	a	a
12	5A	IWB10054	43.706	b	a		b	a	b	b	b	b	b	b	a	a	b	a	a	a	a	a	b	b	b	a	a	a	b	b	a	a	b	b	a	a	a	b	b	b	b	a	b	b	a	a	b	a	a
12	5A	IWB1581	44.604	b	a		b	a	b	b	b	b	b	b	a	a	b	a	a	a	a	a	b	b	b	a	a	a	b	b	a	a	b	b	a	a	a	b	b	b	b	a	b	b	a	a	b	a	a
12	5A	IWB6909	46.447	b	a		b	a	b	b	b	b	b	b	a	a	b	a	a	a	a	a	b	b	b	a	a	a	b	b	a	a	b	b	a	a	a	b	b	b	b	a	b	b	a	a	b	a	a
12	5A	IWB33480	46.447	b	a		b	a	b	b	b	b	b	b	a	a	b	a	a	a	a	a	b	b	b	a	a	a	b	b	a	a	b	b	a	a	a	b	b	b	b	a	b	b	a	a	b	a	a
12	5A	IWB34727	46.447	b	a		b	a	b	b	b	b	b	b	a	a	b	a	a	a	a	a	b	b	b	a	a	a	b	b	a	a	b	b	a	a	a	b	b	b	b	a	b	b	a	a	b	a	a
12	5A	IWB79684	47.076	b	a		b	a	b	b	b	b	b	b	a	a	b	a	a	a	a	a	b	b	b	a	a	a	b	b	a	a	b	b	a	a	a	b	b	b	b	a	b	b	a	a	b	a	a
12	5A	IWB1116	47.077	b	a		b	a	b	b	b	b	b	b	a	a	b	a	a	a	a	a	b	b	b	a	a	a	b	b	a	a	b	b	a	a	a	b	b	b	b	a	b	b	a	a	b	a	a
12	5A	IWB7966	62.424	b	a		b	b	b	b	b	b	b	a	b	a	b	a	h	a	a	a	b	b	b	a	a	a	b	b	a	b	a	a	b	a	h	b	b	b	b	a	b	b	a	a	a	a	a
12	5A	IWB79587	62.541	b	a		b	b	b	b	b	b	b	a	b	a	b	a	h	a	a	a	b	b	b	a	a	a	b	b	a	b	a	a	b	a	h	b	b	b	b	a	b	b	a	a	a	a	a
12	5A	IWB9056	62.646	b	a		b	b	b	b	b	b	b	a	b	a	b	a	h	a	a	a	b	b	b	a	a	a	b	b	a	b	a	a	b	a	h	b	b	b	b	a	b	b	a	a	a	a	a
12	5A	IWB787	62.979	b	a		b	b	b	b	b	b	b	a	b	a	b	a	-	a	a	a	b	b	b	a	a	a	b	b	a	b	a	a	b	a	-	b	b	b	b	a	b	b	a	a	a	a	a
12	5A	IWB65837	63.309	b	a		b	b	b	b	b	b	b	a	b	a	b	a	b	a	a	a	b	b	b	a	a	a	b	b	a	b	a	a	b	a	b	b	b	b	b	a	b	b	a	a	a	a	a
12	5A	IWB7967	63.534	b	a		b	b	b	b	b	b	b	a	b	a	b	a	-	a	a	a	b	b	b	a	a	a	b	b	a	b	a	a	b	a	-	b	b	b	b	a	b	b	a	a	a	a	a
12	5A	IWB51106	63.75	b	a		b	b	b	b	b	b	b	a	b	a	b	a	b	a	a	a	b	b	b	a	a	a	b	b	a	b	a	a	b	a	-	b	b	b	b	a	b	b	a	a	a	a	a
12	5A	IWB2909	67.64	b	a		b	b	a	b	b	b	b	a	a	a	b	a	b	a	a	a	b	b	a	a	a	a	b	b	a	b	a	b	b	a	b	b	b	b	b	a	b	b	a	a	b	a	a
12	5A	IWB12787	67.681	b	a		b	b	a	b	b	b	b	a	a	a	b	a	-	a	a	a	b	b	a	a	a	a	b	b	a	b	a	b	b	a	-	b	b	b	b	a	b	b	a	a	b	a	a
12	5A	IWB26943	68.001	b	a		b	b	a	b	b	b	b	a	a	a	b	a	-	a	a	a	b	b	a	a	a	a	b	b	a	b	a	b	b	a	-	b	b	b	b	a	b	b	a	a	b	a	a
12	5A	IWB24934	68.307	b	a		b	b	a	b	b	b	b	a	a	a	b	a	h	a	a	a	b	b	a	a	a	a	b	b	a	b	a	b	b	a	h	b	b	b	b	a	b	b	a	a	b	a	a
12	5A	IWB53023	68.425	b	a		b	b	a	b	b	b	b	a	a	a	b	a	h	a	a	a	b	b	a	a	a	a	b	b	a	b	a	b	b	a	h	b	b	b	b	a	b	b	a	a	b	a	a
12	5A	IWB4800	68.529	b	a		b	b	a	b	b	b	b	a	a	a	b	a	h	a	a	a	b	b	a	a	a	a	b	b	a	b	a	b	b	a	h	b	b	b	b	a	b	b	a	a	b	a	a
12	5A	IWB10809	70.372	b	a		b	b	a	b	b	b	b	a	a	a	b	a	h	a	a	a	b	b	a	a	a	a	b	b	a	b	a	b	a	b	h	b	b	b	b	a	b	b	a	a	b	a	a
12	5A	IWB1332	70.815	b	a		b	b	a	b	b	b	b	a	a	a	b	a	h	a	b	a	b	b	a	a	a	a	b	b	a	b	a	b	a	b	h	b	b	b	b	a	b	b	a	a	b	a	a
12	5A	IWB79257	71.035	b	a		b	b	a	b	b	b	b	a	a	a	b	a	h	a	b	a	b	b	a	a	a	a	b	b	a	b	a	b	a	b	h	b	b	b	b	a	b	b	a	a	b	a	a
12	5A	IWB66123	71.035	b	a		b	b	a	b	b	b	b	a	a	a	b	a	h	a	b	a	b	b	a	a	a	a	b	b	a	b	a	b	a	b	h	b	b	b	b	a	b	b	a	a	b	a	a
12	5A	IWB29712	71.043	b	a		b	b	a	b	b	b	b	a	a	a	b	a	h	a	b	a	b	b	a	a	a	a	b	b	a	b	a	b	a	b	h	b	b	b	b	a	b	b	a	a	b	a	a
12	5A	IWB52221	71.621	b	a		b	b	a	b	b	b	b	a	a	a	b	a	-	a	b	a	b	b	a	-	a	a	b	b	a	b	a	b	a	b	-	b	b	b	b	a	b	b	a	a	b	a	a
12	5A	IWB56170	71.697	b	a		b	b	a	b	b	b	b	a	a	a	b	a	-	a	b	a	b	b	a	a	a	a	b	b	a	b	a	b	a	b	a	b	b	b	b	a	b	b	a	a	b	a	a
12	5A	IWB76280	71.701	b	a		b	b	a	b	b	b	b	a	a	a	b	a	b	a	b	a	b	b	a	a	a	a	b	b	a	b	a	b	a	b	-	b	b	b	b	a	b	b	a	a	b	a	a
12	5A	IWB27896	71.824	b	a		b	b	a	b	b	b	b	a	a	a	b	a	-	a	b	a	b	b	a	a	a	a	b	b	a	b	a	b	a	b	a	b	b	b	b	a	b	b	a	a	b	a	a
12	5A	IWB8504	71.972	b	a		b	b	a	b	b	b	b	a	a	a	b	a	-	a	b	a	b	b	a	a	a	a	b	b	a	b	a	b	a	b	-	b	b	b	b	a	b	b	a	a	b	a	a
12	5A	IWB8821	72.141	b	a		b	b	a	b	b	b	b	a	a	a	b	a	a	a	b	a	b	b	a	a	a	a	b	b	a	b	a	b	a	b	a	b	b	b	b	a	b	b	a	a	b	a	a
12	5A	IWB80819	72.581	b	a		b	b	a	b	b	b	b	a	a	a	b	a	-	a	b	a	b	b	a	a	a	a	b	b	a	b	a	b	a	b	-	b	b	b	b	a	b	b	a	a	b	a	a
12	5A	IWB54990	73.044	b	a		b	b	a	b	b	b	b	a	a	a	b	a	h	a	b	a	b	b	a	a	a	a	b	b	a	b	a	b	a	b	h	b	b	b	b	a	b	b	a	a	b	a	a
12	5A	IWB10525	73.264	b	a		b	b	a	b	b	b	b	a	a	a	b	a	h	a	b	a	b	b	a	a	a	a	b	b	a	b	a	b	a	b	h	b	b	b	b	a	b	b	a	a	b	a	a
12	5A	IWB57277	73.559	b	a		b	b	a	b	b	b	b	-	a	a	b	a	-	a	b	a	b	b	a	a	a	a	b	b	a	b	a	b	a	b	-	b	b	b	b	a	b	b	a	a	b	a	a
12	5A	IWB944	73.887	b	a		b	b	a	b	b	b	b	a	a	a	b	a	-	a	b	a	b	b	a	a	a	a	b	b	a	b	a	b	a	b	-	b	b	b	b	a	b	b	a	a	b	a	a
12	5A	IWB9306	73.933	b	a		b	b	a	b	b	b	b	a	a	a	b	a	b	a	b	a	b	b	a	a	a	a	b	b	a	b	a	b	a	b	b	b	b	b	b	a	b	b	a	a	b	a	a
12	5A	IWB9193	74.151	b	a		b	b	a	b	b	b	b	a	a	a	b	a	-	a	b	a	b	b	a	a	a	a	b	b	a	b	a	b	a	b	-	b	b	b	b	a	b	b	a	a	b	a	a
12	5A	IWB78561	74.378	b	a		b	b	a	b	b	b	b	a	a	a	b	a	h	a	b	a	b	b	a	a	a	a	b	b	a	b	a	b	a	b	h	b	b	b	b	a	b	b	a	a	b	a	a
12	5A	IWB48289	74.525	b	a		b	b	a	b	b	b	-	a	a	a	b	a	-	a	b	a	b	b	a	a	a	a	b	b	a	b	a	b	a	b	-	b	b	b	b	a	b	b	a	a	b	a	a
12	5A	IWB2928	74.639	b	a		b	b	a	b	b	b	b	a	a	a	b	a	-	a	b	a	b	b	a	a	a	a	b	b	a	b	a	b	a	b	b	b	b	b	b	a	b	b	a	a	b	a	a
12	5A	IWB75438	74.833	b	a		b	b	a	b	b	b	b	a	a	a	b	a	-	a	b	a	b	b	a	a	a	a	b	b	a	b	a	b	a	b	-	b	b	b	b	a	b	b	a	a	b	a	a
12	5A	IWB61036	75.719	b	a		b	b	a	b	b	b	b	a	a	a	b	a	a	a	b	a	b	b	a	a	a	a	b	b	a	b	a	b	a	b	a	b	b	b	b	a	b	b	a	a	b	a	a
12	5A	IWB2328	76.617	b	a		b	b	a	b	b	b	b	a	a	a	b	a	a	a	a	a	b	b	a	a	a	a	b	b	a	b	a	b	a	b	a	b	b	b	b	a	b	b	a	a	b	a	a
12	5A	IWB31546	76.617	b	a		b	b	a	b	b	b	b	a	a	a	b	a	a	a	a	a	b	b	a	-	a	a	b	b	a	b	a	b	a	b	a	b	b	b	b	a	b	b	a	a	b	a	a
12	5A	IWB10271	76.861	b	a		b	b	a	b	b	b	b	a	a	a	b	a	-	a	a	a	b	b	a	a	a	a	b	b	a	b	a	b	a	b	-	b	b	b	b	a	b	b	a	a	b	a	a
12	5A	IWB9074	77.058	b	a		b	b	a	b	b	b	b	a	a	a	b	a	a	a	a	a	b	b	a	a	a	a	b	b	a	b	a	b	a	b	b	b	b	b	b	a	b	b	a	a	b	a	a
12	5A	IWB33296	77.062	b	a		b	b	a	b	b	b	b	a	a	a	b	a	-	a	a	a	b	b	a	a	a	a	b	b	a	b	a	b	a	b	b	b	b	b	b	a	b	b	a	a	b	a	a
12	5A	IWB75439	77.267	b	a		b	b	a	b	b	b	b	a	a	a	b	a	-	a	a	a	b	b	a	a	a	a	b	b	a	b	a	b	a	b	-	b	b	b	b	a	b	b	a	a	b	a	a
12	5A	IWB56140	77.503	b	a		b	b	a	b	b	b	b	a	a	a	b	a	h	a	a	a	b	b	a	a	a	a	b	b	a	b	a	b	a	b	h	b	b	b	b	a	b	b	a	a	b	a	a
12	5A	IWB4031	77.946	b	a		b	b	a	b	b	b	b	a	a	a	b	a	h	a	a	a	b	b	a	a	a	a	b	b	a	b	a	b	a	b	h	b	b	b	b	a	b	b	a	a	b	a	a
12	5A	IWB23281	83.239	b	a		b	b	a	b	b	b	b	a	a	a	b	a	b	a	a	a	b	b	a	a	a	a	b	b	a	b	a	b	a	b	-	b	b	b	b	a	b	b	a	a	b	a	a
12	5A	IWB27070	83.239	b	a		b	b	a	b	b	b	b	a	a	a	b	a	b	a	a	a	b	b	a	a	a	a	b	b	a	b	a	b	a	b	-	b	b	b	b	a	b	b	a	a	b	a	a
12	5A	IWB3091	83.43	b	a		b	b	a	b	b	b	b	a	a	a	b	a	b	a	a	a	b	b	a	a	a	a	b	b	a	b	a	b	a	b	-	b	b	b	b	a	b	b	a	a	b	a	a
12	5A	IWB25262	83.679	b	a		b	b	a	b	b	b	b	a	a	a	b	a	b	a	a	a	b	b	a	a	a	a	b	b	a	b	a	b	a	b	-	b	b	b	b	a	b	b	a	a	b	a	a
12	5A	IWB30321	84.343	b	a		b	b	a	b	b	b	b	a	a	a	b	a	b	a	a	a	b	b	a	a	a	a	b	b	a	b	a	b	a	b	-	b	b	b	b	a	b	b	a	a	b	a	a
12	5A	IWB63883	84.346	b	a		b	b	a	b	b	b	b	a	a	a	b	a	b	a	a	a	b	b	a	a	a	a	b	b	a	b	a	b	a	b	-	b	b	b	b	a	b	b	a	a	b	a	a
12	5A	IWB63884	84.348	b	a		b	b	a	b	b	b	b	a	a	a	b	a	b	a	a	a	b	b	a	a	a	a	b	b	a	b	a	b	a	b	h	b	b	b	b	a	b	b	a	a	b	a	a
12	5A	IWB46908	84.792	b	a		b	b	a	b	b	b	b	a	a	a	b	a	b	a	a	a	b	b	a	a	a	a	b	b	a	b	a	b	a	b	h	b	b	b	b	a	b	b	a	a	b	a	a
12	5A	IWB61548	85.013	b	a		b	b	a	b	b	b	b	a	a	a	b	a	b	a	a	a	b	b	a	a	a	a	b	b	a	b	a	b	a	b	-	b	b	b	b	a	b	b	a	a	b	a	a
12	5A	IWB62899	85.231	b	a		b	b	a	b	b	b	b	a	a	a	b	a	b	a	a	a	b	b	a	a	a	a	b	b	a	b	a	b	a	b	a	b	b	b	b	a	b	b	a	a	b	a	a
12	5A	IWB11167	85.234	b	a		b	b	a	b	b	b	b	a	a	a	b	a	b	a	a	a	b	b	a	a	a	a	b	b	a	b	a	b	a	b	a	b	b	b	b	a	b	b	a	a	b	a	a
12	5A	IWB25459	85.678	b	a		b	b	a	b	b	b	b	a	a	a	b	a	b	a	a	a	b	b	a	a	a	a	b	b	a	b	a	b	a	b	a	b	b	b	b	a	b	b	a	a	b	a	a
12	5A	IWB32340	85.939	b	a		b	b	a	b	b	b	b	a	a	a	b	a	b	a	a	a	b	b	a	a	a	a	b	b	a	b	a	b	a	b	-	b	b	b	b	a	b	b	a	a	b	a	a
12	5A	IWB6775	86.118	b	a		b	b	a	b	b	b	b	a	a	a	b	a	b	a	a	a	b	b	a	a	a	a	b	b	a	b	a	b	a	b	b	b	b	b	b	a	b	b	a	a	b	a	a
12	5A	IWB11853	91.094	b	a		b	b	b	b	b	b	b	a	a	a	b	a	b	-	a	a	b	b	a	a	a	a	b	b	a	b	a	b	a	a	-	b	b	b	b	a	b	b	a	a	b	b	a
12	5A	IWB4848	91.215	b	a		b	b	b	b	b	b	b	a	a	a	b	a	b	-	a	a	b	b	a	a	a	a	b	b	a	b	a	b	a	a	-	b	b	b	b	a	b	b	a	a	b	b	a
12	5A	IWB33331	91.349	b	a		b	b	b	b	b	b	b	a	a	a	b	a	b	h	a	a	b	b	a	a	a	a	b	b	a	b	a	b	a	a	h	b	b	b	b	a	b	b	a	a	b	b	a
12	5A	IWB61713	91.858	b	a		b	b	b	b	b	b	b	a	a	a	b	a	b	-	b	a	b	b	a	a	a	a	b	b	a	b	a	b	a	a	-	b	b	b	b	-	b	b	a	a	b	b	a
12	5A	IWB77739	92.922	b	a		b	b	b	b	b	b	b	a	a	a	b	a	b	h	a	a	b	b	a	a	a	a	b	b	a	b	a	b	a	a	h	b	b	b	b	h	b	b	a	a	b	b	a
12	5A	IWB65602	93.045	b	a		b	b	b	b	b	b	b	a	a	a	b	a	b	-	a	a	b	b	a	a	a	a	b	b	a	b	a	b	a	a	-	b	b	b	b	-	b	b	a	a	b	b	a
12	5A	IWB48151	93.141	b	a		b	b	b	b	b	b	b	a	a	a	b	a	b	h	a	a	b	b	a	a	a	a	b	b	a	b	a	b	a	a	h	b	b	b	b	h	b	b	a	a	b	b	a
12	5A	IWB40035	93.141	b	a		b	b	b	b	b	b	b	a	a	a	b	a	b	h	a	a	b	b	a	a	a	a	b	b	a	b	a	b	a	a	h	b	b	b	b	h	b	b	a	a	b	b	a
12	5A	IWB12084	93.37	b	a		b	b	b	b	b	b	b	a	a	a	b	a	b	-	a	a	b	b	a	a	a	a	b	b	a	b	a	b	a	a	-	b	b	b	b	-	b	b	a	a	b	b	a
12	5A	IWB12085	93.549	b	a		b	b	b	b	b	b	b	a	a	a	b	a	b	-	a	a	b	b	a	a	a	a	b	b	a	b	a	b	a	a	-	b	b	b	b	a	b	b	a	a	b	b	a
12	5A	IWB61904	93.613	b	a		b	b	b	b	b	b	b	a	a	a	b	a	b	-	a	a	b	b	a	a	a	a	b	b	a	b	a	b	a	a	b	b	b	b	b	-	b	b	a	a	b	b	a
12	5A	IWB41931	94.464	b	a		b	b	b	b	b	b	b	a	a	a	b	a	b	-	a	a	b	b	a	a	a	a	b	b	a	b	a	b	a	a	-	b	b	b	b	-	b	b	a	a	b	b	a
12	5A	IWB12627	94.486	b	a		b	b	b	b	b	b	b	a	a	a	b	a	b	h	a	a	b	b	a	a	a	a	b	b	a	b	a	b	a	a	h	b	b	b	b	h	b	b	a	a	b	b	a
12	5A	IWB35357	97.582	b	a		b	b	b	b	b	b	b	a	a	a	b	a	b	h	a	a	b	b	a	a	a	a	b	b	a	b	a	b	a	a	b	b	b	b	b	h	b	b	a	a	b	b	a
12	5A	IWB5245	109.241	b	a		b	b	b	b	b	b	b	a	a	b	b	a	a	-	b	b	b	b	a	b	a	b	b	b	a	b	a	a	a	a	a	b	b	b	b	a	b	b	a	a	a	b	a
12	5A	IWB7038	110.199	b	a		b	b	b	b	b	b	b	a	a	b	b	a	a	a	b	b	a	b	a	b	a	b	b	b	a	b	a	a	a	a	a	b	b	b	b	a	b	b	a	a	a	b	a
12	5A	IWB56409	110.349	b	a		b	b	b	b	b	b	b	a	a	b	b	a	a	-	b	b	a	b	a	b	a	b	b	b	a	b	a	a	a	a	a	b	b	b	b	-	b	b	a	a	a	b	a
12	5A	IWB77595	110.472	b	a		b	b	b	b	b	b	b	a	a	b	b	a	a	-	b	b	a	b	a	b	a	b	b	b	a	b	a	a	a	a	a	b	b	b	b	-	b	b	a	a	a	b	a
12	5A	IWB29632	110.643	b	a		b	b	b	b	b	b	b	a	a	b	b	a	a	-	b	b	a	b	a	-	a	b	b	b	a	b	a	a	a	a	a	b	b	b	b	-	b	b	a	a	a	b	a
12	5A	IWB11440	110.872	b	a		b	b	b	b	b	b	b	a	a	b	b	a	a	h	b	b	a	b	a	b	a	b	b	b	a	b	a	a	a	a	a	b	b	b	b	h	b	b	a	a	a	b	a
12	5A	IWB75343	111.315	b	a		b	b	b	b	b	b	b	a	a	b	b	a	a	h	b	b	a	b	a	b	a	b	b	b	a	b	a	a	a	a	a	b	b	b	b	h	b	b	a	a	a	b	a
12	5A	IWB79911	111.758	b	a		b	b	b	b	b	b	b	a	a	b	b	a	a	h	b	b	a	b	a	b	a	b	b	b	a	b	a	a	a	a	a	b	b	b	b	h	b	b	a	a	a	b	a
12	5A	IWB21456	112.127	b	a		b	b	b	b	b	b	b	a	a	b	b	a	a	-	b	b	a	b	a	b	a	b	b	b	a	b	a	a	a	a	a	b	b	b	b	-	b	b	a	a	a	b	a
12	5A	IWB46732	112.43	b	a		b	b	b	b	b	b	b	a	a	b	b	a	a	b	b	b	a	b	a	b	a	b	b	b	a	b	a	a	a	a	a	b	b	b	b	b	b	b	a	a	a	b	a
12	5A	IWB28466	120.529	b	a		b	a	b	a	b	b	b	a	a	b	b	a	a	b	a	b	a	b	a	b	a	b	b	b	a	b	a	a	a	a	a	a	b	b	b	-	b	b	b	b	a	a	b
12	5A	IWB65732	120.529	b	a		b	a	b	a	b	b	b	a	a	b	b	a	a	-	a	b	a	b	a	-	a	b	b	b	a	b	a	a	a	a	a	a	b	b	b	-	b	b	b	b	a	a	b
12	5A	IWB65358	120.529	b	a		b	a	b	a	b	b	b	a	a	b	b	a	a	b	a	b	a	b	a	b	a	b	b	b	a	b	a	a	a	a	a	a	b	b	b	-	b	b	b	b	a	a	b
12	5A	IWB26906	134.752	b	a		b	a	b	a	b	b	b	a	b	b	a	b	a	b	a	b	a	b	a	b	a	b	a	b	b	b	a	b	a	a	a	a	a	b	b	-	b	b	b	b	a	a	b
12	5A	IWB25463	135.675	b	a		b	a	b	a	b	b	b	a	b	b	a	b	a	b	b	b	a	b	a	b	a	b	a	b	b	b	a	b	a	a	a	a	a	b	b	a	b	b	b	b	a	a	b
12	5A	IWB78576	139.033	b	a		a	a	b	a	b	b	b	a	b	b	a	b	a	b	b	b	a	b	a	b	a	b	a	b	b	b	a	b	a	a	a	b	a	b	a	-	b	b	b	b	a	a	a
12	5A	IWB71135	139.033	b	a		a	a	b	a	b	b	b	a	b	b	a	b	a	b	b	b	a	b	a	b	a	b	a	b	b	b	a	b	a	a	a	b	a	b	a	h	b	b	b	b	a	a	a
12	5A	IWB3179	139.13	b	a		a	a	b	a	b	b	b	a	b	b	a	b	a	b	b	b	a	b	a	b	a	b	a	b	b	b	a	b	a	a	a	b	a	b	a	-	b	b	b	b	a	a	a
12	5A	IWB54146	139.257	b	a		a	a	b	a	b	b	b	a	b	b	a	b	a	b	b	b	a	b	a	b	a	b	a	b	b	b	a	b	a	a	a	b	a	b	a	h	b	b	b	b	a	a	a
12	5A	IWB56220	139.567	b	a		a	a	b	a	b	b	b	a	b	b	a	b	a	b	b	b	a	b	a	b	a	b	a	b	b	b	a	b	a	a	a	b	a	b	a	-	b	b	b	b	a	a	a
12	5A	IWB62275	139.852	b	a		a	a	b	a	b	b	b	a	b	b	a	b	a	b	-	b	a	b	a	b	a	b	a	b	b	b	a	b	a	a	a	b	a	b	a	-	b	b	b	b	a	a	a
12	5A	IWB44795	139.89	b	a		a	a	b	a	b	b	b	a	b	b	a	b	a	b	b	b	a	b	a	b	a	b	a	b	b	b	a	b	a	a	a	b	a	b	a	-	b	b	b	b	a	a	a
12	5A	IWB25755	140	b	a		a	a	b	a	b	b	b	a	b	b	a	b	a	b	b	b	a	b	a	b	a	b	a	b	b	b	a	b	a	a	a	b	a	b	a	b	b	b	b	b	a	a	a
12	5A	IWB64323	140.237	b	a		a	a	b	a	b	b	b	a	b	b	a	b	a	b	b	b	a	b	a	b	a	b	a	b	b	b	a	b	a	a	a	b	a	b	a	-	b	b	b	b	a	a	a
12	5A	IWB71133	140.589	b	a		a	a	b	a	b	b	b	a	b	b	a	b	a	b	b	b	a	b	a	b	a	b	a	b	b	b	a	b	a	a	a	b	a	b	a	h	b	b	b	b	a	a	a
12	5A	IWB24515	140.716	b	a		a	a	b	a	b	b	b	a	b	b	a	b	a	b	-	b	a	b	a	b	a	b	a	b	b	b	a	b	a	a	-	b	a	b	a	-	b	b	b	b	a	a	a
12	5A	IWB44794	140.809	b	a		a	a	b	a	b	b	b	a	b	b	a	b	a	b	b	b	a	b	a	b	a	b	a	b	b	b	a	b	a	a	a	b	a	b	a	b	b	b	b	b	a	a	a
13	5B	IWB26850	0	b	a		b	a	a	b	b	a	b	a	a	a	b	a	b	b	a	a	b	b	a	b	a	b	b	a	a	a	a	b	b	a	b	b	b	b	b	a	a	-	a	a	b	a	b
13	5B	IWB42485	0.452	b	a		b	a	a	a	b	a	b	a	a	a	b	a	b	b	a	a	b	b	a	b	a	b	b	a	a	a	a	b	b	a	b	b	b	b	b	a	a	a	a	a	b	a	b
13	5B	IWB28597	1.194	b	a		b	a	-	a	b	a	b	a	a	-	b	a	b	b	a	a	b	b	a	b	-	b	b	a	-	a	a	b	b	a	b	b	b	b	b	-	a	-	a	a	b	a	b
13	5B	IWB47085	3.698	b	a		b	a	b	b	b	a	b	a	a	b	b	a	b	b	a	a	b	b	a	b	b	b	b	a	b	a	a	b	b	a	b	b	b	b	b	b	a	b	a	a	b	a	b
13	5B	IWB57367	4.142	b	a		b	a	b	b	b	a	b	a	a	b	b	a	b	b	b	a	b	b	a	b	b	b	b	a	b	a	a	b	b	a	b	b	b	b	b	b	a	b	a	a	b	a	b
13	5B	IWB44679	4.644	b	a		b	a	-	b	b	a	b	a	a	-	b	a	b	b	a	a	b	b	a	b	-	b	b	a	-	a	a	b	b	a	b	b	b	b	b	-	a	-	a	a	b	a	b
13	5B	IWB2415	15.107	b	a		a	a	b	a	b	b	b	a	a	b	b	a	b	a	a	b	b	b	a	b	-	b	b	a	-	a	a	a	b	a	b	b	b	b	b	-	a	a	a	a	b	b	b
13	5B	IWB69551	15.619	b	a		a	a	b	a	b	b	b	a	a	b	b	a	b	a	a	b	b	b	a	b	h	b	b	a	h	a	a	a	b	a	b	b	b	b	b	h	a	a	a	a	b	b	a
13	5B	IWB61615	15.619	b	a		a	a	b	a	b	b	b	a	a	b	b	a	b	a	a	b	b	b	a	b	-	b	b	a	-	a	a	a	b	a	b	b	b	b	b	-	a	a	a	a	b	b	a
13	5B	IWB25477	27.234	b	a		a	a	b	a	a	b	a	a	a	b	b	a	b	a	b	b	b	b	a	a	-	b	a	a	b	a	b	b	b	a	b	b	b	a	b	a	a	-	a	a	b	b	a
13	5B	IWB4410	27.245	b	a		a	a	b	a	a	b	a	a	a	b	b	a	b	a	b	b	b	b	a	a	-	b	a	a	b	a	b	b	b	a	b	b	b	a	b	-	a	-	a	a	b	b	a
13	5B	IWB38192	28.035	b	a		a	a	b	a	a	b	a	a	a	b	b	a	b	a	b	b	b	b	a	a	h	b	a	a	b	a	b	b	b	a	b	b	b	a	b	h	a	b	a	a	b	b	a
13	5B	IWB38193	28.431	b	a		a	a	b	a	a	b	a	a	a	b	b	a	b	a	b	b	b	b	a	a	-	b	a	a	b	a	b	b	b	a	b	b	b	a	b	a	a	b	a	a	b	b	a
13	5B	IWB64287	29.178	b	a		a	a	b	a	a	b	a	a	a	b	b	a	b	a	b	b	b	b	a	a	-	b	a	a	b	a	b	b	b	a	b	b	b	a	b	a	a	b	a	a	b	b	a
13	5B	IWB28602	29.744	b	a		a	a	b	a	a	b	a	a	a	b	b	b	b	a	b	b	b	b	a	a	-	b	a	a	b	a	b	b	b	a	b	b	b	a	b	a	a	b	a	a	b	b	a
13	5B	IWB10360	30.287	b	a		a	a	b	a	a	b	a	a	a	b	b	b	b	a	b	b	b	b	a	a	b	b	a	a	b	a	b	b	b	a	b	b	b	a	b	a	a	b	a	a	b	b	a
13	5B	IWB22467	30.517	b	a		a	a	b	a	a	b	a	a	a	b	b	b	b	a	b	b	b	b	a	a	-	b	a	a	b	a	b	b	b	a	b	b	b	a	b	a	a	b	a	a	b	b	a
13	5B	IWB29462	30.728	b	a		a	a	b	a	a	b	a	a	a	b	b	b	b	a	b	b	b	b	a	a	h	b	a	a	b	a	b	b	b	a	b	b	b	a	b	a	a	b	a	a	b	b	a
13	5B	IWB68170	32.092	b	a		a	a	b	a	a	b	b	a	a	b	b	b	b	a	b	b	b	b	a	a	a	b	a	a	b	a	b	b	b	a	b	b	b	a	b	a	a	b	a	a	b	b	a
13	5B	IWB12037	32.835	b	a		a	a	b	a	a	b	-	a	a	b	b	b	b	a	a	b	b	b	a	a	a	b	a	a	b	a	b	b	b	a	b	b	b	a	b	a	a	b	a	a	b	b	a
13	5B	IWB65485	33.21	b	a		a	a	b	a	a	b	h	a	a	b	b	b	b	a	a	b	b	b	a	a	a	b	a	a	b	a	b	b	b	a	b	b	b	a	b	a	a	b	a	a	b	b	a
13	5B	IWB72670	33.431	b	a		a	a	b	a	a	b	h	a	a	b	b	b	b	a	a	b	b	b	a	a	a	b	a	a	b	a	b	b	b	a	b	b	b	a	b	a	a	b	a	a	b	b	a
13	5B	IWB142	33.623	b	a		a	a	b	a	a	b	-	a	a	b	b	b	b	a	a	b	b	b	a	a	a	b	a	a	b	a	b	b	b	a	b	b	b	a	b	a	a	b	a	a	b	b	a
13	5B	IWB12805	33.858	b	a		a	a	b	a	a	b	-	a	a	b	b	b	b	a	a	b	b	b	a	a	a	b	a	a	b	a	b	b	b	a	b	b	b	a	b	a	a	b	a	a	b	b	a
13	5B	IWB59928	33.871	b	a		a	a	b	a	a	b	b	a	a	b	b	b	b	a	a	b	b	b	a	a	a	b	a	a	b	a	b	b	b	a	b	b	b	a	b	a	a	b	a	a	b	b	a
13	5B	IWB8808	35.399	b	a		a	a	b	a	a	b	b	a	a	b	b	b	b	a	a	b	a	b	a	a	a	b	a	a	b	a	b	b	b	a	b	b	b	a	b	a	a	b	a	a	b	b	a
13	5B	IWB7835	35.755	b	a		a	a	b	a	a	b	-	a	a	b	b	b	b	a	a	-	a	b	a	a	a	b	a	a	b	a	b	b	b	a	b	b	b	a	b	a	a	b	a	a	b	b	a
13	5B	IWB74020	36.16	b	a		a	a	b	a	a	b	h	a	a	b	b	b	b	a	a	h	a	b	a	a	a	b	a	a	b	a	b	b	b	a	b	b	b	a	b	a	a	b	a	a	b	b	a
13	5B	IWB36613	38.01	b	a		a	a	b	a	a	b	h	a	b	b	b	b	b	a	a	h	a	b	a	a	a	b	a	a	b	a	b	b	b	a	-	b	b	a	b	a	a	b	a	a	b	b	a
13	5B	IWB35835	38.583	b	a		a	a	b	a	a	b	-	a	b	b	b	b	b	a	a	-	a	b	a	a	a	b	a	a	b	a	b	b	b	a	b	b	b	a	b	a	a	b	a	a	b	b	a
13	5B	IWB8786	41.241	b	a		a	a	b	a	a	b	b	a	b	b	b	b	b	a	a	-	a	b	a	a	a	b	a	a	b	a	a	b	b	a	b	b	b	a	b	a	b	b	a	a	b	b	a
13	5B	IWB4972	41.731	b	a		a	a	b	a	a	b	b	a	b	b	b	b	b	a	b	-	a	b	a	a	a	b	a	a	b	a	a	b	b	a	b	b	b	a	b	a	b	b	a	a	b	b	a
13	5B	IWB79940	41.731	b	a		a	a	b	a	a	b	b	a	b	b	b	b	b	a	b	h	a	b	a	a	a	b	a	a	b	a	a	b	b	a	b	b	b	a	b	a	b	b	a	a	b	b	a
13	5B	IWB46814	43.573	b	a		a	a	b	a	a	b	b	a	b	b	b	b	b	a	b	h	a	b	b	a	a	b	a	a	b	a	a	b	b	a	b	b	b	a	b	a	b	b	a	a	b	b	a
13	5B	IWB63871	43.576	b	a		a	a	b	a	a	b	b	a	b	b	b	b	b	a	b	-	a	b	b	a	a	b	a	a	b	a	a	b	b	a	b	b	b	a	b	a	b	b	a	a	b	b	a
13	5B	IWB8663	45.177	b	a		a	a	b	a	a	b	b	a	b	b	b	b	a	a	b	a	a	b	b	a	a	b	a	a	b	a	a	b	b	a	b	b	b	a	b	a	b	b	a	a	b	b	a
13	5B	IWB27497	45.859	b	a		a	a	b	a	a	b	b	a	b	b	b	b	a	a	a	-	a	b	b	a	a	b	a	a	b	a	a	b	b	a	b	b	b	a	b	a	b	b	a	a	b	b	a
13	5B	IWB21455	46.525	b	a		a	a	b	a	a	b	b	a	b	b	b	b	a	a	a	h	a	b	b	a	a	b	a	a	b	a	a	b	b	a	b	b	b	a	b	a	b	b	a	a	a	b	a
13	5B	IWB65591	46.889	b	a		a	a	b	a	a	b	b	a	b	b	b	b	a	a	a	-	a	b	b	a	a	b	a	a	b	a	a	b	b	a	b	b	b	a	b	a	b	b	a	a	a	b	a
13	5B	IWB67752	47.19	b	a		a	a	b	a	a	b	b	a	b	b	b	b	a	a	a	a	a	b	b	a	a	b	a	a	b	a	a	b	b	a	b	b	b	a	b	a	b	b	a	a	a	b	a
13	5B	IWB764	50.703	b	a		a	a	b	a	a	b	b	a	b	b	b	b	a	a	b	-	a	a	b	a	a	b	a	a	b	a	a	a	b	a	b	b	b	a	b	a	b	b	a	a	a	b	a
13	5B	IWB71986	51.259	b	a		a	a	b	a	a	b	b	a	b	b	b	b	a	a	a	h	a	a	b	a	a	b	a	a	b	a	a	a	b	a	b	b	b	a	b	a	b	b	a	a	a	b	a
13	5B	IWB3327	51.259	b	a		a	a	b	a	a	b	b	a	b	b	b	b	a	a	a	-	a	a	b	a	a	b	a	a	b	a	a	a	b	a	b	b	b	a	b	a	b	b	a	a	a	b	a
13	5B	IWB80383	52.774	b	a		a	a	b	a	a	b	b	a	b	b	b	b	a	a	a	-	a	a	b	a	a	b	a	a	b	a	a	a	b	a	b	b	b	a	b	a	b	b	a	a	a	b	a
13	5B	IWB8498	53.274	b	a		a	a	b	a	a	b	b	a	b	b	b	b	a	a	a	-	a	a	b	a	a	b	a	a	b	a	a	a	b	a	b	b	b	a	b	a	b	b	a	a	a	b	a
13	5B	IWB2992	53.754	b	a		a	a	b	a	a	b	b	a	b	b	b	b	a	a	b	-	a	a	b	a	a	b	a	a	b	a	a	a	b	a	b	b	b	a	b	a	b	b	a	a	a	b	a
13	5B	IWB54102	53.754	b	a		a	a	b	a	a	b	b	a	b	b	b	b	a	a	b	-	a	a	b	a	a	b	a	a	b	a	a	a	b	a	b	b	b	a	b	a	b	b	a	a	a	b	a
13	5B	IWB2994	53.754	b	a		a	a	b	a	a	b	b	a	b	b	b	b	a	a	b	h	a	a	b	a	a	b	a	a	b	a	a	a	b	a	b	b	b	a	b	a	b	b	a	a	a	b	a
13	5B	IWB7719	53.754	b	a		a	a	b	a	a	b	b	a	b	b	b	b	a	a	b	h	a	a	b	a	a	b	a	a	b	a	a	a	b	a	b	b	b	a	b	a	b	b	a	a	a	b	a
[truncated: 1,080 more rows]
[truncated: 71 more columns]
