# Supplementary material for: Genome-Wide Mapping of Quantitative Trait Loci Conferring All-Stage and High-Temperature Adult-Plant Resistance to Stripe Rust in Spring Wheat Landrace PI 181410
Source: Int J Mol Sci. 2020 Jan 12;21(2):478. doi: 10.3390/ijms21020478 (PMC7014124; doi:10.3390/ijms21020478)
Supplement: Supplementary file 1 [file ijms-21-00478-s001.zip › Table S3.xlsx]

## Sheet: Sheet 1
Table S3. Genotypes of 155 US wheat cultivars and breeding lines tested together with PI 181410 and AvS
with three KASP markers developed for QYrPI181410.wgp-4BL
A: the allele of PI 181410; B: the allele of AvS
No.	Cultivar name	Habit	QYrPI181410.wgp-4BL
			KIWB81016	KIWB6961	KIWB80
1	PI 181410	Spring	A	A	A
2	AvS	Spring	B	B	B
US wheat cultivars and breeding lines (155)
3	Alpowa	Spring	B	B	B
4	Alturas	Spring	B	B	B
5	Babe	Spring	B	B	B
6	Diva	Spring	B	B	B
7	JD	Spring	H	B	B
8	Nick	Spring	B	B	B
9	Wakanz	Spring	B	B	B
10	WB-1035CL+	Spring	B	B	B
11	Whit	Spring	B	B	B
12	Zak	Spring	A	B	B
13	WA8124	Spring	H	B	B
14	Louise	Spring	B	B	B
15	Louise-G2	Spring	B	B	B
16	Louise-0W	Spring	B	B	B
17	ARS03173LS	Spring	A	A	B
18	ARS03174CS	Spring	A	B	B
19	WA8160	Spring	B	B	B
20	WA8161	Spring	A	B	B
21	WA8162	Spring	B	B	B
22	IDO671	Spring	B	B	B
23	IDO688	Spring	H	B	B
24	IDO687	Spring	B	B	B
25	IDO599	Spring	A	B	B
26	WA8131	Spring	B	B	B
27	IDO669	Spring	A	B	B
28	V272	Spring	A	B	B
29	LCS-ALbany	Spring	B	-	B
30	WA8163	Spring	H	B	B
31	WA8164	Spring	A	A	B
32	WA8165	Spring	A	B	B
33	WA8166	Spring	A	B	B
34	WA8167	Spring	A	A	B
35	LCS-Buck Pronto	Spring	A	A	B
36	LCS-Powerplay	Spring	B	A	B
37	Jefferson	Spring	A	B	B
38	IDO0694	Spring	A	B	B
39	WA8123	Spring	A	B	B
40	Glee(WA8074)	Spring	A	B	B
41	Lassik	Spring	B	B	B
42	Clear White 515	Spring	B	B	B
43	Patwin 515	Spring	B	B	B
44	BR7030	Spring	B	B	B
45	Bullseye	Spring	A	A	B
46	Hank	Spring	A	B	B
47	Hollis	Spring	A	B	B
48	Kelse	Spring	A	A	B
49	Otis	Spring	B	B	B
50	Scarlet	Spring	A	A	B
51	Tara 2002	Spring	A	B	B
52	WB-Fuzion	Spring	A	B	B
53	WA8168	Spring	A	A	B
54	Jedd	Spring	A	B	B
55	Expresso	Spring	B	B	B
56	WB Hartline	Spring	A	B	B
57	SY605 CL	Spring	A	A	B
58	UI-Winchester	Spring	A	B	B
59	Cabernet	Spring	B	B	B
60	Malbec	Spring	B	B	B
61	WB-Rockland	Spring	B	B	B
62	Solano	Spring	B	B	B
63	Volt	Spring	A	B	B
64	Bauermeister	Winter	B	B	B
65	UI Silver	Winter	A	B	B
66	UICF-Grace	Winter	A	B	B
67	UI SRG	Winter	A	A	B
68	IDO816	Winter	A	B	B
69	Norwest 553	Winter	A	B	B
70	OR2080 156H	Winter	B	B	B
71	OR2080227H	Winter	A	A	B
72	OR2080229H	Winter	A	A	B
73	Finley	Winter	A	A	B
74	OR2080236H	Winter	A	A	B
75	Farnum	Winter	A	B	B
76	Boundary	Winter	A	A	B
77	Eddy	Winter	B	-	B
78	MDM	Winter	B	B	B
79	Eltan	Winter	B	B	B
80	Azimut	Winter	A	A	B
81	Altigo	Winter	A	B	B
82	WA 8118	Winter	A	B	B
83	WA 8119	Winter	A	B	B
84	WA8156	Winter	A	B	B
85	WA8157	Winter	B	B	B
86	WA8158	Winter	B	B	B
87	WA8159	Winter	B	B	B
88	IDO663	Winter	H	B	B
89	Skiles	Winter	A	A	B
90	Tubbs 06	Winter	B	B	B
91	ORCF-102	Winter	B	B	B
92	ORCF-103	Winter	B	B	B
93	OR2040726 (Mary)	Winter	B	B	B
94	OR2071628	Winter	-	B	B
95	OR2701071	Winter	A	A	B
96	OR2070870	Winter	A	A	B
97	OR08047P94	Winter	A	A	B
98	Coda	Winter	A	B	B
99	Chukar	Winter	A	A	B
100	Cara	Winter	A	A	B
101	Bruehl	Winter	A	B	B
102	Madsen	Winter	B	B	B
103	Eltan	Winter	B	B	B
104	Rod	Winter	-	A	B
105	Masami	Winter	B	B	B
106	Xerpha	Winter	B	B	B
107	Stephens	Winter	B	B	B
108	WB-528	Winter	B	B	B
109	NSA06-2153A	Winter	B	B	B
110	LWW-04-4009	Winter	B	B	B
111	ARS960277L	Winter	A	A	B
112	ARS970163-4C	Winter	A	A	B
113	ARS970161-3L	Winter	A	A	B
114	ARS970277L	Winter	A	A	B
115	ARS970161-2L	Winter	A	A	B
116	ARS990077-1C	Winter	A	A	B
117	ARS010762-2C	Winter	A	A	B
118	ARS010780-3C	Winter	A	A	B
119	Eltan/Tubbs 06	Winter	B	B	B
120	Goetze/Skiles	Winter	A	A	B
121	Madsen/Rod	Winter	H	-	B
122	WA 8092	Winter	A	B	B
123	WA8116	Winter	B	B	B
124	WA8134	Winter	B	B	B
125	WA8135	Winter	B	B	B
126	WA8136	Winter	A	B	B
127	WA8142	Winter	B	B	B
128	WA8143	Winter	A	B	B
129	WA8137	Winter	A	B	B
130	WA8151	Winter	B	B	B
131	WA8152	Winter	B	B	B
132	WA8153	Winter	A	B	B
133	WA8154	Winter	B	B	B
134	WA8155	Winter	A	B	B
135	ARS970075-3C	Winter	A	A	B
136	DH02-18-88	Winter	A	A	B
137	DH02-18-69	Winter	A	A	B
138	WA 8115	Winter	B	A	B
139	WA8139	Winter	A	B	B
140	WA8061-10	Winter	B	B	B
141	Esperia	Winter	A	A	B
142	Genesi	Winter	B	B	B
143	Barbee	Winter	A	A	B
144	Hill 81	Winter	A	A	B
145	Hiller	Winter	A	B	B
146	Crew	Winter	A	A	B
147	Druchap	Winter	A	A	B
148	Moro	Winter	-	A	B
149	Paha	Winter	B	B	B
150	Rely	Winter	A	-	B
151	Rohde	Winter	A	A	B
152	Jacmas	Winter	B	B	B
153	PS279	Winter	B	B	B
154	Tres	Winter	A	A	B
155	Gains	Winter	A	A	B
156	Nugains	Winter	A	A	B
157	Fielder	Spring	A	A	B
Polymorphism rate (%)			45.8	69	100
